# Supplementary material for: Direct air capture of CO­2 – topological analysis of the experimental electron density (QTAIM) of the highly insoluble carbonate salt of a 2,6-pyridine-bis(iminoguanidine), (PyBIGH2)(CO3)(H2O)4
Source: IUCrJ. 2019 Jan 1;6(Pt 1):56–65. doi: 10.1107/S2052252518014616 (PMC6327188; doi:10.1107/S2052252518014616)
Supplement: Supplementary file 1 [file m-06-00056-sup1.cif]

data_global
#==============================================================================

# PROCESSING SUMMARY (IUCr Office Use Only)

_journal_date_recd_electronic      2018-09-03
_journal_date_to_coeditor         ?
_journal_date_from_coeditor       ?
_journal_date_accepted     ?
_journal_date_printers_first      ?
_journal_date_printers_final      ?
_journal_date_proofs_out          ?
_journal_date_proofs_in           ?
_journal_coeditor_name            ?
_journal_coeditor_code      LT5014
_journal_coeditor_notes
?
_journal_paper_category      FA
_journal_techeditor_code      ?
_iucr_compatibility_tag          ACTA95
_journal_techeditor_notes  
;
;
_journal_coden_ASTM               ?
_journal_name_full                ?
_journal_year                     ?
_journal_volume                   ?
_journal_issue                    ?
_journal_page_first               ?
_journal_page_last                ?
_journal_suppl_publ_number        ?
_journal_suppl_publ_pages         ?

#==============================================================================

_publ_contact_author
;
A. Alan Pinkerton
;
_publ_contact_author_email    apinker@utnet.utoledo.edu
_publ_contact_author_fax      1-419-530-4033
_publ_contact_author_phone    1-419-530-4580
_publ_contact_letter
;
Department of Chemistry,
University of Toledo,
2801 W. Bancroft st.,
Toledo, OH 43606, USA.
;
_publ_requested_journal
?
_publ_section_title
?
loop_
_publ_author_name
_publ_author_address
;
'Christopher G. Gianopoulos'
;
;
Department of Chemistry,
University of Toledo,
2801 W. Bancroft st.,
Toledo, OH 43606, USA.
;
;
'Zhijie Chua'
;
;
Department of Chemistry,
University of Toledo,
2801 W. Bancroft st.,
Toledo, OH 43606, USA.
;


;
'Vladimir V. Zhurov'
;
;
Department of Chemistry,
University of Toledo,
2801 W. Bancroft st.,
Toledo, OH 43606, USA.
;

;
'Charles A. Seipp'
;
;
Chemical Sciences Division
Oak Ridge National Laboratory
Oak Rdige, TN 37831, USA
;

;
'Xiaoping Wang'
;
;
Neutron Scattering Division
Oak Ridge National Laboratory
Oak Rdige, TN 37831, USA
;
;
'Radu Custelcean'
;
;
Chemical Sciences Division
Oak Ridge National Laboratory
Oak Rdige, TN 37831, USA
;
;
'A. Alan Pinkerton'
;
;
Department of Chemistry,
University of Toledo,
2801 W. Bancroft st.,
Toledo, OH 43606, USA.
;
_publ_section_abstract
?
_publ_section_comment
?
_publ_section_exptl_prep
?
_publ_section_exptl_refinement
;
Neutral atoms radial functions were used from 
the VM scattering factor bank as implemented in MoPro.
;
_publ_section_references
;
CrystalClear, a program for collection and processing of single-crystal
diffraction data. Copyright 2005, Rigaku Americas Corp., 9009 New Trails
Dr., The Woodlands, TX, 77381.

Otwinowski, Z. & Minor, W. (1997) Methods in Enzymology, Vol. 276: 
Macromolecular Crystallography, part A, 307-326. 

Zhurova, E.A.; Zhurov, V.V.; Tanaka, K. (1999) Acta Cryst., B55, 917-922.

Zhurov, V. V.; Zhurova, E. A.; Pinkerton, A. A. (2008) 
J. Appl. Cryst., 41, 340-349.

Blessing, R. H. Acta Cryst. (1995) A51, 33-38. 

Blessing, R. H. J. Appl. Cryst. (1997) 30, 421-426.

Sheldrick, G. M. Acta Crystallogr. (2008) A64, 112-122.

Jelsch, C.; Guillot, B.; Lagoutte, A; Lecomte, C. J. 
Appl. Cryst. (2005) 38, 38-54.

Volkov, A., Macchi, P., Farrugia, L.J., Gatti, C., Mallinson, P.,
Richter, T., Koritsanszky, T.; (2006) XD2006 - a computer program for 
multipole refinement, topological analysis of charge densities and evaluation
of intermolecular energies from experimental or theoretical structure factors.


Stash, A. I.; Tsirelson, V. G. J. Appl. Cryst. (2002) 35, 371-373. 

Stash, A. I.; Tsirelson, V. G.  Crystallogr. Reports (2005) 50, 202-209.
;

data_xray
_database_code_depnum_ccdc_archive 'CCDC 1873555'
_audit_creation_method             'MoPro v16                '
_chemical_name_systematic            ?
_chemical_name_common                ?
_chemical_formula_moiety   'C9 H15 N9 2+, C O3 2-, 4 (H2 O1), 0.0115 O'
_chemical_formula_sum      'C10 H23 N9 O7.0115'
_chemical_formula_weight             381.515
_chemical_absolute_configuration     .

_symmetry_cell_setting               triclinic
_symmetry_space_group_name_H-M       'P -1'
_symmetry_space_group_name_Hall      '-P 1'

loop_
_atom_type_symbol
_atom_type_description
_atom_type_scat_dispersion_real
_atom_type_scat_dispersion_imag
_atom_type_scat_source
 'C' 'C'    0.0030   0.0020
'Volkov et al, (2006)'
 'H' 'H'    0.0000   0.0000
'Volkov et al, (2006)'
 'N' 'N'    0.0060   0.0030
'Volkov et al, (2006)'
 'O' 'O'    0.0110   0.0060
'Volkov et al, (2006)'

loop_
_symmetry_equiv_pos_as_xyz
'x, y, z'
'-x, -y, -z'
_cell_length_a                 8.2090(2)
_cell_length_b                 8.5762(2)
_cell_length_c                 13.8676(4)
_cell_angle_alpha              72.591(2)
_cell_angle_beta               78.815(2)
_cell_angle_gamma              71.0422(17)
_cell_volume                   875.97(4)
_cell_formula_units_Z                2
_cell_measurement_temperature        20.0(1)
_cell_measurement_reflns_used        189402
_cell_measurement_theta_min          2.60
_cell_measurement_theta_max          67.50
_exptl_crystal_description           'block'
_exptl_crystal_colour                'colorless'
_exptl_crystal_size_max              0.31
_exptl_crystal_size_mid              0.20
_exptl_crystal_size_min              0.15
_exptl_crystal_density_meas          ?
_exptl_crystal_density_diffrn       1.447
_exptl_crystal_density_method       'not measured'
_exptl_crystal_F_000                 404.18
_exptl_absorpt_process_details       ?
_exptl_absorpt_coefficient_mu        0.122
_exptl_absorpt_correction_type       none
_exptl_absorpt_correction_T_min      ?
_exptl_absorpt_correction_T_max      ?
_exptl_special_details
?
_diffrn_ambient_temperature          20.0(1)
_diffrn_radiation_wavelength        0.71073
_diffrn_radiation_type              MoK\a
_diffrn_source                      'rotating-anode X-ray tube'
_diffrn_radiation_monochromator      'graphite'
_diffrn_measurement_device           'Rigaku R-axis Rapid'
_diffrn_measurement_method           /w
_diffrn_detector_area_resol_mean     ?
_diffrn_standards_number             ?
_diffrn_standards_interval_count     ?
_diffrn_standards_interval_time      ?
_diffrn_standards_decay_%            ?
_diffrn_reflns_number                189348
_diffrn_reflns_av_R_equivalents      0.0229
_diffrn_reflns_av_sigmaI/netI        0.01740
_diffrn_reflns_limit_h_min         -20
_diffrn_reflns_limit_h_max          21
_diffrn_reflns_limit_k_min         -20
_diffrn_reflns_limit_k_max          22
_diffrn_reflns_limit_l_min           0
_diffrn_reflns_limit_l_max          33
_diffrn_reflns_theta_min            2.60
_diffrn_reflns_theta_max            67.50
_reflns_number_total                 25805
_reflns_number_gt                    18335
_reflns_threshold_expression         >3.0sigma(I)
_computing_data_collection           'CrystalClear, (2005)'
_computing_cell_refinement           'Otwinowski & Minor (1997)'
_computing_data_reduction            
;
Zhurova et al,(1999), Zhurov et al,(2008), Blessing, (1995,1997)
;
_computing_structure_solution        ?
_computing_structure_refinement      'MoPro (J. Appl. Cryst. 2005, 38, 38-54)'
_computing_molecular_graphics        
;
'Stash, (2002,2005), MoPro (J. Appl. Cryst. 2005, 38, 38-54)'
;
_computing_publication_material      ?


_refine_special_details
;
 Refinement of F^2^ against reflections.
 The threshold expression of F^2^ > 2sigma(F^2^) is
 used for calculating R-factors(gt) and is not
 relevant to the choice of reflections for refinement.
 R-factors based on F^2^ are statistically about twice
 as large as those based on F, and R-factors based on
 ALL data will be even larger.
;
_refine_ls_structure_factor_coef     Fsqd
_refine_ls_matrix_type                full
_refine_ls_weighting_scheme          calc
_refine_ls_weighting_details
     'calc w =1/[\s^2^(Fo^2^)+(0.004P)^2^+0.004P] where P=(Fo^2^+2Fc^2^)/3'
_atom_sites_solution_primary      direct
_atom_sites_solution_secondary    difmap
_atom_sites_solution_hydrogens    difmap
_refine_ls_hydrogen_treatment    mixed


_refine_ls_extinction_method    'Becker-Coppens type 1 Lorentzian isotropic'
_refine_ls_extinction_coef           0.303(12)
_refine_ls_abs_structure_Flack   ?
_refine_ls_abs_structure_Rogers  ?

_refine_ls_number_reflns             18335
_refine_ls_number_parameters          1232
_refine_ls_number_restraints           197
# R-factors: R(F)  &  wR2(I)
_refine_ls_R_factor_all              0.0179
## R_factor_all computed for  I/sigmaI >   3.00
_refine_ls_R_factor_gt               0.0179
_refine_ls_wR_factor_ref             0.0201
_refine_ls_wR_factor_gt              0.0201
_refine_ls_goodness_of_fit_ref       1.115
# GOF(I) computed assuming  all parameters refined:    1280
_refine_ls_restrained_S_all          1.941
_refine_ls_shift/su_max              0.002
_refine_ls_shift/su_mean             0.000

_diffrn_measured_fraction_theta_max     0.803
_diffrn_reflns_theta_full               33.55
_diffrn_measured_fraction_theta_full    0.989
_refine_diff_density_max                0.27243
_refine_diff_density_min                -0.18613
_refine_diff_density_rms                ?


loop_
_atom_site_type_symbol
_atom_site_label
_atom_site_fract_x
_atom_site_fract_y
_atom_site_fract_z
_atom_site_U_iso_or_equiv
_atom_site_adp_type
_atom_site_occupancy
_atom_site_calc_flag
_atom_site_refinement_flags_posn
_atom_site_refinement_flags_adp
_atom_site_disorder_assembly
_atom_site_disorder_group
C C10 -0.393854(16) 0.899037(17) -0.191931(13) 0.005934(11) Uani 1 d . . . .
O O1 -0.469282(18) 0.991765(17) -0.271783(14) 0.007892(11) Uani 1 d . . . .
O O2 -0.426140(19) 0.757127(18) -0.142588(14) 0.008795(12) Uani 1 d . . . .
O O3 -0.285570(17) 0.948565(17) -0.160417(13) 0.007524(10) Uani 1 d . . . .
O O4 0.75846(2) 0.20366(2) 0.043522(17) 0.012323(16) Uani 1 d . . . .
H  H42  0.8342(4)  0.1733(9)  0.0961(2)  0.0210(2) Uani 1  d    D .  . .
H  H41  0.6446(3)  0.2041(8)  0.0817(4)  0.0224(2) Uani 1  d    D .  . .
O O5 0.26382(2) 0.09435(2) 0.450433(16) 0.010262(13) Uani 1 d . . . .
H  H52  0.2445(9)  0.21635(17)  0.4389(5)  0.0193(2) Uani 1  d    D .  . .
H  H51  0.3375(6)  0.0653(8)  0.3912(2)  0.0210(3) Uani 1  d    D .  . .
O O6 0.94352(2) 0.184288(19) 0.199156(16) 0.009340(12) Uani 1 d . . . .
H  H62  0.8772(6)  0.1364(7)  0.2614(2)  0.0213(2) Uani 1  d    D .  . .
H  H61  1.0662(2)  0.1184(7)  0.1974(6)  0.0225(2) Uani 1  d    D .  . .
O O7 0.699718(19) 0.098775(19) 0.350384(16) 0.009068(12) Uani 1 d . . . .
H  H72  0.7081(10)  0.0295(7)  0.42101(17)  0.0208(3) Uani 1  d    D .  . .
H  H71  0.6210(4)  0.0661(5)  0.3213(3)  0.0213(2) Uani 1  d    D .  . .
N N1 -0.231140(18) 0.562701(19) 0.012676(15) 0.008222(12) Uani 1 d . . . .
H  H12 -0.2221(8)  0.43377(19)  0.0365(5)  0.0200(2) Uani 1  d    D .  . .
H  H11 -0.2973(6)  0.6390(7) -0.0461(2)  0.0191(3) Uani 1  d    D .  . .
C C1 -0.176706(16) 0.633633(18) 0.068282(13) 0.006348(11) Uani 1 d . . . .
N N2 -0.19616(2) 0.80022(2) 0.041425(16) 0.009888(13) Uani 1 d . . . .
H  H22 -0.1502(5)  0.8524(4)  0.0831(3)  0.0204(3) Uani 1  d    D .  . .
H  H21 -0.2424(7)  0.8700(7) -0.0272(2)  0.0200(3) Uani 1  d    D .  . .
C C2 0.036458(17) 0.505275(18) 0.284909(13) 0.006611(11) Uani 1 d . . . .
H  H2  0.0605(9)  0.36685(13)  0.3040(5)  0.0200(2) Uani 1  d    D .  . .
N N3 -0.100870(17) 0.533197(18) 0.152569(14) 0.006926(11) Uani 1 d . . . .
H  H3 -0.0836(9)  0.40022(16)  0.1731(6)  0.0188(2) Uani 1  d    D .  . .
C C3 0.091974(16) 0.576300(17) 0.352824(12) 0.005675(11) Uani 1 d . . . .
N N4 -0.042925(17) 0.606717(19) 0.208424(14) 0.006717(11) Uani 1 d . . . .
C C4 0.043718(17) 0.752022(18) 0.342394(13) 0.007241(12) Uani 1 d . . . .
H  H4 -0.0362(5)  0.8382(6)  0.2832(3)  0.0208(3) Uani 1  d    D .  . .
C C5 0.097301(18) 0.812333(18) 0.409876(14) 0.007529(12) Uani 1 d . . . .
H  H5  0.0605(9)  0.94795(17)  0.4049(5)  0.0205(2) Uani 1  d    D .  . .
N N5 0.187435(16) 0.462028(18) 0.425870(13) 0.005677(11) Uani 1 d . . . .
C C6 0.195735(17) 0.696026(17) 0.485430(13) 0.006967(11) Uani 1 d . . . .
H  H6  0.2393(5)  0.7373(5)  0.5402(2)  0.0203(3) Uani 1  d    D .  . .
N N6 0.388563(17) 0.446817(18) 0.634204(14) 0.006180(11) Uani 1 d . . . .
C C7 0.238053(16) 0.521773(17) 0.490883(12) 0.005520(11) Uani 1 d . . . .
N N7 0.482825(17) 0.330366(17) 0.708170(13) 0.006342(10) Uani 1 d . . . .
H  H7  0.5097(9)  0.20005(17)  0.7163(5)  0.0190(2) Uani 1  d    D .  . .
C C8 0.341477(16) 0.393592(17) 0.569772(13) 0.006325(11) Uani 1 d . . . .
H  H8  0.3721(9)  0.2584(2)  0.5719(5)  0.0204(2) Uani 1  d    D .  . .
N N8 0.486444(18) 0.560531(18) 0.761509(14) 0.007676(11) Uani 1 d . . . .
H  H82  0.4192(6)  0.6373(7)  0.7040(2)  0.0186(3) Uani 1  d    D .  . .
H  H81  0.5296(5)  0.6166(4)  0.8038(3)  0.0193(3) Uani 1  d    D .  . .
C C9 0.532560(16) 0.393882(17) 0.772754(12) 0.005579(11) Uani 1 d . . . .
N N9 0.624964(18) 0.282319(18) 0.845606(14) 0.007841(12) Uani 1 d . . . .
H  H92  0.6658(6)  0.3229(5)  0.8984(2)  0.0193(3) Uani 1  d    D .  . .
H  H91  0.6615(9)  0.1565(2)  0.8475(5)  0.0188(2) Uani 1  d    D .  . .
O  O8  0.9737(11) -0.0158(10) 0.0804(7) 0.0114(8) Uani 0.01153(5) d . . . .

loop_
_atom_site_aniso_label
_atom_site_aniso_U_11
_atom_site_aniso_U_22
_atom_site_aniso_U_33
_atom_site_aniso_U_12
_atom_site_aniso_U_13
_atom_site_aniso_U_23
C10  0.00678(4)  0.00536(4)  0.00608(6) -0.00147(3) -0.00250(4) -0.00119(4)
O1  0.01019(4)  0.00694(4)  0.00683(7) -0.00200(3) -0.00441(4) -0.00046(4)
O2  0.01219(4)  0.00653(4)  0.00893(7) -0.00422(3) -0.00499(4)  0.00032(4)
O3  0.00785(4)  0.00727(4)  0.00861(7) -0.00257(3) -0.00360(4) -0.00154(4)
O4  0.01226(5)  0.01559(6)  0.01024(8) -0.00495(4) -0.00291(5) -0.00275(6)
H42  0.0210(8)  0.0266(10)  0.0168(7) -0.0050(7) -0.0104(5) -0.0042(6)
H41  0.0162(5)  0.0272(10)  0.0208(10) -0.0062(7)  0.0033(6) -0.0050(8)
O5  0.01303(5)  0.00841(4)  0.00873(8) -0.00272(4) -0.00049(5) -0.00209(5)
H52  0.0267(10)  0.0079(3)  0.0232(10) -0.0038(8) -0.0029(9) -0.0050(8)
H51  0.0225(10)  0.0223(10)  0.0146(7) -0.0038(8)  0.0056(7) -0.0072(7)
O6  0.00844(4)  0.00845(4)  0.01006(7) -0.00148(3) -0.00184(4) -0.00129(4)
H62  0.0209(7)  0.0246(10)  0.0161(8) -0.0111(8)  0.0053(6) -0.0016(7)
H61  0.0091(4)  0.0255(10)  0.0274(10)  0.0024(6) -0.0022(7) -0.0069(9)
O7  0.00974(4)  0.00885(4)  0.00883(7) -0.00335(3) -0.00255(4) -0.00081(4)
H72  0.0282(10)  0.0194(10)  0.0114(5) -0.0083(9) -0.0043(9)  0.0039(7)
H71  0.0215(7)  0.0248(9)  0.0261(9) -0.0131(6) -0.0083(6) -0.0078(7)
N1  0.01030(4)  0.00823(4)  0.00727(7) -0.00257(3) -0.00422(4) -0.00163(4)
H12  0.0292(10)  0.0098(4)  0.0228(10) -0.0079(8) -0.0088(9) -0.0005(9)
H11  0.0241(9)  0.0178(10)  0.0148(8) -0.0042(8) -0.0135(6)  0.0020(7)
C1  0.00705(4)  0.00686(4)  0.00539(6) -0.00169(3) -0.00237(4) -0.00118(4)
N2  0.01420(5)  0.00698(4)  0.00920(7) -0.00321(4) -0.00580(5) -0.00003(4)
H22  0.0280(10)  0.0200(9)  0.0202(9) -0.0097(7) -0.0107(7) -0.0073(6)
H21  0.0279(10)  0.0194(10)  0.0121(5) -0.0054(8) -0.0122(7)  0.0016(7)
C2  0.00796(4)  0.00648(4)  0.00583(6) -0.00156(3) -0.00307(4) -0.00127(4)
H2  0.0308(10)  0.0074(3)  0.0230(10) -0.0042(9) -0.0099(8) -0.0022(9)
N3  0.00898(4)  0.00650(4)  0.00587(7) -0.00189(3) -0.00373(4) -0.00090(4)
H3  0.0293(10)  0.0089(3)  0.0206(10) -0.0070(8) -0.0089(9) -0.0015(9)
C3  0.00633(4)  0.00570(4)  0.00520(6) -0.00129(3) -0.00219(4) -0.00116(4)
N4  0.00795(4)  0.00704(4)  0.00565(7) -0.00189(3) -0.00305(4) -0.00113(4)
C4  0.00887(4)  0.00559(4)  0.00728(7) -0.00089(3) -0.00374(4) -0.00113(4)
H4  0.0255(9)  0.0160(9)  0.0183(9) -0.0005(8) -0.0160(6)  0.0020(7)
C5  0.00932(4)  0.00532(4)  0.00818(7) -0.00096(3) -0.00367(4) -0.00155(4)
H5  0.0305(10)  0.0073(4)  0.0262(10) -0.0025(9) -0.0104(8) -0.0065(8)
N5  0.00673(4)  0.00544(4)  0.00516(7) -0.00123(3) -0.00240(4) -0.00123(4)
C6  0.00864(4)  0.00571(4)  0.00720(7) -0.00135(3) -0.00336(4) -0.00175(4)
H6  0.0286(9)  0.0187(9)  0.0209(8) -0.0072(7) -0.0137(7) -0.0084(6)
N6  0.00744(4)  0.00587(4)  0.00565(7) -0.00123(3) -0.00309(4) -0.00130(4)
C7  0.00625(4)  0.00537(4)  0.00521(6) -0.00125(3) -0.00220(4) -0.00118(4)
N7  0.00837(4)  0.00516(3)  0.00603(6) -0.00109(3) -0.00369(4) -0.00128(4)
H7  0.0280(10)  0.0065(4)  0.0230(10) -0.0019(7) -0.0089(9) -0.0038(8)
C8  0.00757(4)  0.00572(4)  0.00613(6) -0.00125(3) -0.00316(4) -0.00132(4)
H8  0.0303(10)  0.0078(4)  0.0254(10) -0.0022(9) -0.0097(8) -0.0066(8)
N8  0.01027(4)  0.00544(4)  0.00814(7) -0.00142(3) -0.00385(4) -0.00201(4)
H82  0.0242(10)  0.0153(10)  0.0160(8) -0.0024(8) -0.0140(6)  0.0003(8)
H81  0.0263(10)  0.0183(9)  0.0210(9) -0.0086(7) -0.0114(7) -0.0082(6)
C9  0.00643(4)  0.00541(4)  0.00526(6) -0.00133(3) -0.00197(4) -0.00144(4)
N9  0.00996(4)  0.00689(4)  0.00698(7) -0.00119(3) -0.00459(4) -0.00120(4)
H92  0.0263(10)  0.0188(9)  0.0200(8) -0.0069(8) -0.0120(7) -0.0085(6)
H91  0.0250(10)  0.0083(4)  0.0238(10) -0.0018(9) -0.0071(9) -0.0058(7)
O8  0.015(3)  0.009(3)  0.011(4) -0.003(2) -0.004(3) -0.003(3)

_geom_special_details
;
;

loop_
_geom_bond_atom_site_label_1
_geom_bond_atom_site_label_2
_geom_bond_distance
_geom_bond_site_symmetry_2
_geom_bond_publ_flag
C10    O2     1.2886(2)  .         ?
C10    O1     1.2889(2)  .         ?
C10    O3     1.29177(18)  .         ?
O4     H42    0.9710(6)  .         ?
O4     H41    0.9801(6)  .         ?
O5     H51    0.9665(6)  .         ?
O5     H52    0.9734(6)  .         ?
O6     H62    0.9801(6)  .         ?
O6     H61    0.9811(6)  .         ?
O7     H71    0.9726(6)  .         ?
O7     H72    0.9839(6)  .         ?
N1     C1     1.3249(2)  .         ?
N1     H11    1.0051(6)  .         ?
N1     H12    1.0368(6)  .         ?
C1     N3     1.3517(2)  .         ?
C1     N2     1.3273(2)  .         ?
N2     H22    1.0130(6)  .         ?
N2     H21    1.0293(6)  .         ?
C2     N4     1.2861(2)  .         ?
C2     C3     1.46830(19)  .         ?
C2     H2     1.0947(6)  .         ?
N3     N4     1.3616(2)  .         ?
N3     H3     1.0574(6)  .         ?
C3     N5     1.3474(2)  .         ?
C3     C4     1.39745(18)  .         ?
C4     C5     1.3907(2)  .         ?
C4     H4     1.0875(6)  .         ?
C5     C6     1.3875(2)  .         ?
C5     H5     1.0864(6)  .         ?
N5     C7     1.3447(2)  .         ?
C6     C7     1.40177(18)  .         ?
C6     H6     1.0853(6)  .         ?
N6     N7     1.3569(2)  .         ?
N6     C8     1.2841(2)  .         ?
C7     C8     1.4698(2)  .         ?
N7     C9     1.35789(19)  .         ?
N7     H7     1.0413(6)  .         ?
C8     H8     1.0959(6)  .         ?
N8     C9     1.32223(18)  .         ?
N8     H82    0.9976(6)  .         ?
N8     H81    1.0296(6)  .         ?
C9     N9     1.3262(2)  .         ?
N9     H91    1.0150(6)  .         ?
N9     H92    1.0451(6)  .         ?

loop_
_geom_angle_atom_site_label_1
_geom_angle_atom_site_label_2
_geom_angle_atom_site_label_3
_geom_angle
_geom_angle_site_symmetry_1
_geom_angle_site_symmetry_2
_geom_angle_site_symmetry_3
_geom_angle_publ_flag
O2    C10   O1      120.556(14)   .      .  .       ?
O2    C10   O3      119.441(12)   .      .  .       ?
O1    C10   O3      120.002(13)   .      .  .       ?
H42   O4    H41        103.7(4)   .      .  .       ?
H51   O5    H52        105.1(6)   .      .  .       ?
H62   O6    H61        110.9(5)   .      .  .       ?
H71   O7    H72        107.8(5)   .      .  .       ?
C1    N1    H11        118.5(3)   .      .  .       ?
C1    N1    H12        120.0(3)   .      .  .       ?
H11   N1    H12        120.9(5)   .      .  .       ?
N3    C1    N1      118.770(14)   .      .  .       ?
N3    C1    N2      120.749(14)   .      .  .       ?
N1    C1    N2      120.481(14)   .      .  .       ?
C1    N2    H22      119.76(19)   .      .  .       ?
C1    N2    H21        118.2(3)   .      .  .       ?
H22   N2    H21        121.4(4)   .      .  .       ?
N4    C2    C3      119.403(13)   .      .  .       ?
N4    C2    H2         122.8(3)   .      .  .       ?
C3    C2    H2         117.7(3)   .      .  .       ?
N4    N3    C1      118.390(14)   .      .  .       ?
N4    N3    H3         121.0(3)   .      .  .       ?
C1    N3    H3         120.6(3)   .      .  .       ?
N5    C3    C2      115.938(13)   .      .  .       ?
N5    C3    C4      122.971(12)   .      .  .       ?
C2    C3    C4      121.075(12)   .      .  .       ?
N3    N4    C2      116.315(14)   .      .  .       ?
C3    C4    C5      118.725(12)   .      .  .       ?
C3    C4    H4         119.8(3)   .      .  .       ?
C5    C4    H4         121.5(3)   .      .  .       ?
C6    C5    C4      118.890(13)   .      .  .       ?
C6    C5    H5         120.3(3)   .      .  .       ?
C4    C5    H5         120.8(3)   .      .  .       ?
C7    N5    C3      117.782(13)   .      .  .       ?
C7    C6    C5      118.805(13)   .      .  .       ?
C7    C6    H6       119.81(18)   .      .  .       ?
C5    C6    H6       121.38(18)   .      .  .       ?
N7    N6    C8      118.568(14)   .      .  .       ?
N5    C7    C8      116.329(12)   .      .  .       ?
N5    C7    C6      122.826(12)   .      .  .       ?
C8    C7    C6      120.845(12)   .      .  .       ?
N6    N7    C9      116.089(13)   .      .  .       ?
N6    N7    H7         121.3(3)   .      .  .       ?
C9    N7    H7         122.5(3)   .      .  .       ?
N6    C8    C7      117.670(13)   .      .  .       ?
N6    C8    H8         123.4(3)   .      .  .       ?
C7    C8    H8         119.0(3)   .      .  .       ?
C9    N8    H82        119.0(3)   .      .  .       ?
C9    N8    H81      122.98(18)   .      .  .       ?
H82   N8    H81        117.5(4)   .      .  .       ?
N7    C9    N8      119.581(12)   .      .  .       ?
N7    C9    N9      117.113(13)   .      .  .       ?
N8    C9    N9      123.301(13)   .      .  .       ?
C9    N9    H91        119.2(3)   .      .  .       ?
C9    N9    H92      120.89(19)   .      .  .       ?
H91   N9    H92        119.9(4)   .      .  .       ?

loop_
_geom_torsion_atom_site_label_1
_geom_torsion_atom_site_label_2
_geom_torsion_atom_site_label_3
_geom_torsion_atom_site_label_4
_geom_torsion_site_symmetry_1
_geom_torsion_site_symmetry_2
_geom_torsion_site_symmetry_3
_geom_torsion_site_symmetry_4
_geom_torsion
_geom_torsion_publ_flag
N1    C1    N3    N4     . . . .  179.015(15) ?
N1    C1    N3    H3     . . . .  0.9(7) ?
N1    C1    N2    H22    . . . . -177.82(7) ?
N1    C1    N2    H21    . . . .  -6.4(7) ?
H12   N1    C1    N3     . . . .  3.8(7) ?
H12   N1    C1    N2     . . . . -176.33(19) ?
H11   N1    C1    N3     . . . .  174.36(18) ?
H11   N1    C1    N2     . . . .  -5.8(7) ?
C1    N3    N4    C2     . . . . -176.46(2) ?
N2    C1    N3    N4     . . . .  -0.86(2) ?
N2    C1    N3    H3     . . . . -178.97(6) ?
H22   N2    C1    N3     . . . .  2.1(4) ?
H21   N2    C1    N3     . . . .  173.5(3) ?
C2    N4    N3    H3     . . . .  1.6(7) ?
C2    C3    N5    C7     . . . . -178.750(10) ?
C2    C3    C4    C5     . . . .  178.883(16) ?
C2    C3    C4    H4     . . . .  0.0(6) ?
H2    C2    N4    N3     . . . .  1.7(7) ?
H2    C2    C3    N5     . . . .  8.0(7) ?
H2    C2    C3    C4     . . . . -170.5(5) ?
N3    N4    C2    C3     . . . . -175.78(2) ?
C3    N5    C7    C8     . . . .  179.808(6) ?
C3    N5    C7    C6     . . . .  -0.02(2) ?
C3    C4    C5    C6     . . . .  -0.39(2) ?
C3    C4    C5    H5     . . . . -178.99(11) ?
N4    C2    C3    N5     . . . . -174.40(3) ?
N4    C2    C3    C4     . . . .  7.05(2) ?
C4    C3    N5    C7     . . . .  -0.22(2) ?
C4    C5    C6    C7     . . . .  0.16(2) ?
C4    C5    C6    H6     . . . . -179.39(8) ?
H4    C4    C3    N5     . . . . -178.45(19) ?
H4    C4    C5    C6     . . . .  178.48(14) ?
H4    C4    C5    H5     . . . .  -0.1(8) ?
C5    C6    C7    N5     . . . .  0.05(2) ?
C5    C6    C7    C8     . . . . -179.770(12) ?
C5    C4    C3    N5     . . . .  0.43(2) ?
H5    C5    C6    C7     . . . .  178.78(10) ?
H5    C5    C6    H6     . . . .  -0.8(6) ?
N5    C7    C8    N6     . . . . -178.592(16) ?
N5    C7    C8    H8     . . . .  0.1(6) ?
N5    C7    C6    H6     . . . .  179.60(11) ?
C6    C7    C8    N6     . . . .  1.24(2) ?
C6    C7    C8    H8     . . . .  179.93(9) ?
H6    C6    C7    C8     . . . .  -0.2(4) ?
N6    N7    C9    N8     . . . .  0.78(2) ?
N6    N7    C9    N9     . . . . -179.941(15) ?
C7    C8    N6    N7     . . . .  179.427(6) ?
N7    N6    C8    H8     . . . .  0.8(6) ?
N7    C9    N8    H82    . . . .  -2.2(7) ?
N7    C9    N8    H81    . . . . -174.16(18) ?
N7    C9    N9    H91    . . . .  4.1(7) ?
N7    C9    N9    H92    . . . . -179.15(12) ?
H7    N7    N6    C8     . . . .  -4.3(7) ?
H7    N7    C9    N8     . . . . -176.4(3) ?
H7    N7    C9    N9     . . . .  2.9(7) ?
C8    N6    N7    C9     . . . .  178.511(18) ?
N8    C9    N9    H91    . . . . -176.7(3) ?
N8    C9    N9    H92    . . . .  0.1(4) ?
H82   N8    C9    N9     . . . .  178.6(2) ?
H81   N8    C9    N9     . . . .  6.6(4) ?

loop_
_geom_hbond_atom_site_label_D
_geom_hbond_atom_site_label_H
_geom_hbond_atom_site_label_A
_geom_hbond_distance_DH
_geom_hbond_distance_HA
_geom_hbond_distance_DA
_geom_hbond_angle_DHA
_geom_hbond_site_symmetry_A
### Notice sigmas on distances involving HYDROGEN atoms
### is generally not recommended.
### this may cause reading errors in checkcif
N1    H12   O4    1.0368(6) 2.003(2) 3.0067(2)  162.1(2)   1_455
N3    H3    O6    1.0574(6) 1.7241(7) 2.7803(2)  176.56(7)   1_455
N2    H22   O8    1.0130(6) 1.737(8) 2.637(8)  145.8(3)   1_465
O4    H42   O6    0.9710(6) 1.868(2) 2.8084(3)  162.2(2)   1
O4    H42   O8    0.9710(6) 1.702(10) 2.131(8)  102.2(5)   1
O5    H52   N5    0.9734(6) 1.9633(9) 2.9339(2)  174.66(8)   1
O6    H62   O7    0.9801(6) 1.7663(19) 2.7105(3)  160.6(2)   1
N1    H11   C10   1.0051(6) 2.542(3) 3.4964(3)  158.4(2)   1
N1    H11   O2    1.0051(6) 1.7249(9) 2.7264(3)  173.90(9)   1
N2    H21   O3    1.0293(6) 1.8295(16) 2.8375(3)  165.45(18)  1
N8    H82   N6    0.9976(6) 2.230(6) 2.6083(2)  100.8(4)   1
N9    H92   O4    1.0451(6) 2.129(3) 2.9610(3)  134.94(15)  1_556
O4    H41   C10   0.9801(6) 2.552(2) 3.4940(3)  161.29(19)  2_565
O4    H41   O2    0.9801(6) 1.7981(12) 2.7693(3)  170.42(14)  2_565
O5    H51   C10   0.9665(6) 2.652(3) 3.5251(3)  150.4(2)   2_565
O5    H51   O1    0.9665(6) 1.8971(8) 2.8622(3)  176.31(5)   2_565
O7    H71   O1    0.9726(6) 1.7902(6) 2.7623(2)  177.66(2)   2_565
N7    H7    C10   1.0413(6) 2.451(3) 3.4165(2)  153.8(3)   1_646
N7    H7    O1    1.0413(6) 1.6978(10) 2.7353(2)  173.83(11)  1_646
N9    H91   C10   1.0150(6) 2.618(3) 3.5334(2)  150.0(2)   1_646
N9    H91   O3    1.0150(6) 1.7254(9) 2.7373(2)  174.28(9)   1_646
N8    H81   O2    1.0296(6) 1.7505(11) 2.7613(2)  166.21(12)  1_656
O7    H72   O5    0.9839(6) 1.7965(8) 2.7791(3)  176.37(7)   2_656
O6    H61   C10   0.9811(6) 2.633(3) 3.5170(2)  150.1(3)   2_665
O6    H61   O3    0.9811(6) 1.727(2) 2.6783(2)  162.2(3)   2_665
N8    H82   O7    0.9976(6) 2.115(4) 2.9302(3)  137.6(2)   2_666

#---------------------------------------------#
#   MULTIPOLE PARAMETERS                      #
#---------------------------------------------#

loop_
_atom_rho_multipole_atom_label
_atom_rho_multipole_coeff_Pv
_atom_rho_multipole_coeff_P00
_atom_rho_multipole_coeff_P11
_atom_rho_multipole_coeff_P1-1
_atom_rho_multipole_coeff_P10
_atom_rho_multipole_coeff_P20
_atom_rho_multipole_coeff_P21
_atom_rho_multipole_coeff_P2-1
_atom_rho_multipole_coeff_P22
_atom_rho_multipole_coeff_P2-2
_atom_rho_multipole_coeff_P30
_atom_rho_multipole_coeff_P31
_atom_rho_multipole_coeff_P3-1
_atom_rho_multipole_coeff_P32
_atom_rho_multipole_coeff_P3-2
_atom_rho_multipole_coeff_P33
_atom_rho_multipole_coeff_P3-3
_atom_rho_multipole_coeff_P40
_atom_rho_multipole_coeff_P41
_atom_rho_multipole_coeff_P4-1
_atom_rho_multipole_coeff_P42
_atom_rho_multipole_coeff_P4-2
_atom_rho_multipole_coeff_P43
_atom_rho_multipole_coeff_P4-3
_atom_rho_multipole_coeff_P44
_atom_rho_multipole_coeff_P4-4
_atom_rho_multipole_kappa
_atom_rho_multipole_kappa_prime1
_atom_rho_multipole_radial_slater_n0
_atom_rho_multipole_radial_slater_zeta0
_atom_rho_multipole_radial_slater_n1
_atom_rho_multipole_radial_slater_zeta1
_atom_rho_multipole_radial_slater_n2
_atom_rho_multipole_radial_slater_zeta2
_atom_rho_multipole_radial_slater_n3
_atom_rho_multipole_radial_slater_zeta3
_atom_rho_multipole_radial_slater_n4
_atom_rho_multipole_radial_slater_zeta4
C10  3.912(17)  0.   -0.011(7)   -0.005(6)   -0.011(5)  
 -0.294(6)   -0.011(5)   -0.004(4)   0.016(5)   0.008(5)
 -0.006(5)  0.009(5)  -0.003(5)  -0.009(6)  0.000(5)  0.396(8)  -0.006(6)
 -0.005(6) -0.002(6) 0.013(6) -0.005(7) 0.001(6) 0.016(7) -0.008(7)
    -0.018(8)   -0.003(8)
 0.9935(14)  0.937(5)  2 3.130 2 3.130 2 3.130 3 3.130 4 3.130
O1  6.434(10)  0.   -0.059(5)   0.003(4)   0.000(4)
 -0.020(4)   -0.018(4)   0.004(3)   -0.045(4)   -0.006(4)
 -0.001(3)  -0.022(4)  0.006(3)  0.003(3)  -0.010(3)  0.056(4)  0.001(3)
 0.009(4)  0.000(4)  -0.002(4)  -0.013(4)  -0.003(4)  -0.006(4)  -0.003(4)
    0.012(4)   -0.001(4)
 0.9717(6)  0.869(13)  2 4.497 2 4.497 2 4.497 3 4.497 4 4.497
O2  6.435(10)  0.   -0.060(5)   0.009(4)   -0.021(4)
 -0.018(4)   -0.013(4)   -0.009(4)   -0.061(4)   0.015(4)
 -0.005(3)  -0.018(4)  -0.001(3)  0.003(3)  0.002(4)  0.054(4)  -0.004(3)
 0.010(4)  -0.017(4)  0.010(4)  0.000(4)  -0.012(4)  -0.006(4)  -0.002(4)
   0.012(4)   0.003(4)
 0.9717(6)  0.869(13)  2 4.497 2 4.497 2 4.497 3 4.497 4 4.497
O3  6.431(10)  0.   -0.070(4)   0.000(4)   0.001(4)
 -0.018(4)   0.015(4)   0.015(3)   -0.074(4)   0.020(4)
 0.000(3)  -0.024(3)  -0.002(3)  0.004(3)  0.005(3)  0.045(3)  -0.003(3)
 0.010(4)  0.000(4)  0.000(4)  0.005(4)  -0.003(4)  -0.007(4)  -0.001(4)
    0.005(4)   0.001(4)
 0.9717(6)  0.869(13)  2 4.497 2 4.497 2 4.497 3 4.497 4 4.497
O4  6.289(12)  0.   -0.053(5)   -0.028(5)   0.022(4)
 0.051(4)   -0.011(4)   -0.045(4)   -0.013(4)   0.037(5)
 -0.011(4)  -0.039(3)  -0.031(3)  -0.029(3)  0.016(3)  -0.090(3)  -0.012(4)
 0.009(4)  -0.008(4)  -0.008(4)  -0.011(4)  0.006(4)  0.006(4)  -0.022(4) 
   -0.032(4)   -0.002(4)
 0.9720(7)  0.918(10)  2 4.497 2 4.497 2 4.497 3 4.497 4 4.497
H42  0.767(8)  0.   -0.004(6)   0.001(8)   0.175(6)  
 0.104(7)  0.  0.  0.  0.
0.  0.  0.  0.  0.  0.  0.
0.  0.  0.  0.  0.  0.  0.  0.  0.
 1.200 1.200(10)  0 1.915 1 1.915 2 1.915 3 1.915 4 1.915
H41  0.829(8)  0.   0.017(7)   -0.038(8)   0.193(6)  
 0.132(8)  0.  0.  0.  0.
0.  0.  0.  0.  0.  0.  0.
0.  0.  0.  0.  0.  0.  0.  0.  0.
 1.200 1.200(10)  0 1.915 1 1.915 2 1.915 3 1.915 4 1.915
O5  6.429(12)  0.   -0.023(5)   -0.020(5)   0.013(4)  
 0.033(4)   -0.016(4)   0.011(4)   0.014(4)   -0.012(4)  
 0.007(3)  -0.029(3)  0.004(3)  0.006(3)  -0.004(3)  -0.101(3)  -0.001(4)
 0.013(4)  0.011(4)  0.000(4)  0.012(4)  -0.005(4)  0.004(4)  -0.002(4) 
   -0.023(4)   0.000(4)
 0.9720(7)  0.918(10)  2 4.497 2 4.497 2 4.497 3 4.497 4 4.497
H52  0.801(8)  0.   0.009(8)   0.007(8)   0.162(6)  
 0.107(7)  0.  0.  0.  0.  
0.  0.  0.  0.  0.  0.  0.  
0.  0.  0.  0.  0.  0.  0.  0.  0.
 1.200 1.200(10)  0 1.915 1 1.915 2 1.915 3 1.915 4 1.915
H51  0.788(8)  0.   0.017(7)   -0.003(7)   0.130(6)  
 0.056(7)  0.  0.  0.  0.  
0.  0.  0.  0.  0.  0.  0.  
0.  0.  0.  0.  0.  0.  0.  0.  0.
 1.200 1.200(10)  0 1.915 1 1.915 2 1.915 3 1.915 4 1.915
O6  6.405(12)  0.   -0.012(4)   -0.001(5)   0.014(4)  
 0.027(4)   0.014(3)   -0.012(4)   0.023(4)   -0.011(4)  
 -0.006(3)  -0.037(3)  0.000(3)  0.001(3)  0.002(3)  -0.111(3)  -0.002(3)
 0.019(4)  -0.001(4)  -0.004(4)  0.018(4)  0.003(4)  -0.005(4)  -0.005(4) 
   -0.029(4)   0.004(4)
 0.9720(7)  0.918(10)  2 4.497 2 4.497 2 4.497 3 4.497 4 4.497
H62  0.751(8)  0.   0.007(6)   -0.004(7)   0.163(6)  
 0.114(8)  0.  0.  0.  0.  
0.  0.  0.  0.  0.  0.  0.  
0.  0.  0.  0.  0.  0.  0.  0.  0.
 1.200 1.200(10)  0 1.915 1 1.915 2 1.915 3 1.915 4 1.915
H61  0.785(8)  0.   0.004(8)   0.025(9)   0.147(5)  
 0.116(7)  0.  0.  0.  0.  
0.  0.  0.  0.  0.  0.  0.  
0.  0.  0.  0.  0.  0.  0.  0.  0.
 1.200 1.200(10)  0 1.915 1 1.915 2 1.915 3 1.915 4 1.915
O7  6.442(12)  0.   -0.029(4)   -0.022(5)   0.005(3)  
 0.014(3)   0.002(3)   0.009(4)   -0.015(4)   -0.028(4)  
 -0.003(3)  -0.043(3)  0.006(3)  0.006(3)  0.002(3)  -0.113(3)  0.005(3)
 0.012(4)  -0.006(4)  -0.005(4)  0.013(4)  0.003(4)  -0.006(4)  0.003(4)
    -0.028(4)   -0.001(4)
 0.9720(7)  0.918(10)  2 4.497 2 4.497 2 4.497 3 4.497 4 4.497
H72  0.738(8)  0.   0.036(8)   0.015(7)   0.141(6)  
 0.081(8)  0.  0.  0.  0.  
0.  0.  0.  0.  0.  0.  0.  
0.  0.  0.  0.  0.  0.  0.  0.  0.
 1.200 1.200(10)  0 1.915 1 1.915 2 1.915 3 1.915 4 1.915
H71  0.789(7)  0.   0.031(6)   0.001(6)   0.153(6)  
 0.119(7)  0.  0.  0.  0.  
0.  0.  0.  0.  0.  0.  0.  
0.  0.  0.  0.  0.  0.  0.  0.  0.
 1.200 1.200(10)  0 1.915 1 1.915 2 1.915 3 1.915 4 1.915
N1  5.117(17)  0.   -0.062(6)   0.012(6)   -0.010(4)  
 -0.032(4)   0.001(4)   0.007(4)   -0.036(5)   0.006(5)  
 0.027(4)  0.025(4)  -0.015(4)  0.012(4)  -0.028(4)  0.198(5)  -0.017(5)
 0.027(5)  -0.004(5)  -0.010(4)  -0.002(5)  0.006(5)  -0.019(5)  -0.007(5) 
   -0.021(6)   0.014(5)
 0.9901(9)  0.929(6)  2 3.811 2 3.811 2 3.811 3 3.811 4 3.811
H12  0.793(8)  0.   -0.003(8)   0.012(8)   0.187(5)  
 0.115(7)  0.  0.  0.  0.  
0.  0.  0.  0.  0.  0.  0.  
0.  0.  0.  0.  0.  0.  0.  0.  0.
 1.200 1.200(6)  0 1.915 1 1.915 2 1.915 3 1.915 4 1.915
H11  0.794(9)  0.   -0.011(8)   -0.001(7)   0.125(6)  
 0.131(8)  0.  0.  0.  0.  
0.  0.  0.  0.  0.  0.  0.  
0.  0.  0.  0.  0.  0.  0.  0.  0.
 1.200 1.200(6)  0 1.915 1 1.915 2 1.915 3 1.915 4 1.915
C1  3.960(19)  0.   -0.026(7)   0.029(7)   0.009(5)  
 -0.285(6)   -0.007(5)   0.001(5)   -0.029(6)   -0.025(6)  
 0.005(5)  -0.011(5)  -0.002(5)  0.003(6)  -0.008(6)  0.398(9)  0.018(7)
 0.033(6)  0.008(6)  -0.004(6)  -0.013(7)  -0.005(7)  0.009(7)  0.015(8) 
   0.007(9)   -0.029(10)
 0.9935(14)  0.937(5)  2 3.130 2 3.130 2 3.130 3 3.130 4 3.130
N2  5.124(16)  0.   -0.016(6)   -0.023(6)   0.014(5)  
 -0.029(5)   -0.001(4)   0.004(4)   -0.025(5)   0.003(5)  
 0.016(4)   0.025(4)   0.002(4)   0.015(4)   -0.026(4)   0.207(5)   0.003(5)
 0.018(5)  0.001(5)  -0.007(5)  0.004(5)  -0.010(5)  -0.002(5)  -0.008(5) 
  -0.005(6)   0.000(5)
 0.9901(9)  0.929(6)  2 3.811 2 3.811 2 3.811 3 3.811 4 3.811
H22  0.814(8)  0.   0.023(6)   -0.013(6)   0.186(6)  
 0.076(7)  0.  0.  0.  0.  
0.  0.  0.  0.  0.  0.  0.  
0.  0.  0.  0.  0.  0.  0.  0.  0.
 1.200 1.200(6)  0 1.915 1 1.915 2 1.915 3 1.915 4 1.915
H21  0.782(9)  0.   0.032(8)   0.016(7)   0.165(6)  
 0.116(7)  0.  0.  0.  0.  
0.  0.  0.  0.  0.  0.  0.  
0.  0.  0.  0.  0.  0.  0.  0.  0.
 1.200 1.200(6)  0 1.915 1 1.915 2 1.915 3 1.915 4 1.915
C2  4.155(19)  0.   -0.022(7)   -0.053(7)   -0.012(5)  
 -0.225(5)   0.001(4)   -0.012(5)   -0.025(6)   -0.037(5)  
 0.014(5)  0.035(5)  -0.019(5)  -0.017(6)  0.014(5)  -0.339(8)  -0.028(6)
 0.038(6)  -0.004(6)  0.008(6)  -0.006(6)  -0.012(6)  0.026(7)  -0.011(7) 
   0.018(8)   0.009(8)
 0.9935(14)  0.937(5)  2 3.130 2 3.130 2 3.130 3 3.130 4 3.130
H2  0.868(10)  0.   0.003(9)   -0.018(9)   0.125(6)  
 0.060(7)  0.  0.  0.  0.  
0.  0.  0.  0.  0.  0.  0.  
0.  0.  0.  0.  0.  0.  0.  0.  0.
 1.200 1.200(5)  0 1.915 1 1.915 2 1.915 3 1.915 4 1.915
N3  5.152(14)  0.   -0.084(5)   0.017(5)   0.003(4)  
 -0.006(4)   0.006(4)   -0.013(4)   0.028(5)   0.021(4)  
 0.001(4)   0.019(4)   0.023(4)   0.000(4)   0.009(4)   -0.237(5)   -0.019(5)
 0.029(5)  0.002(4)  0.008(5)  -0.016(5)  -0.006(5)  -0.009(5)  -0.007(5)
   0.014(5)   0.003(6)
 0.9901(9)  0.929(6)  2 3.811 2 3.811 2 3.811 3 3.811 4 3.811
H3  0.753(8)  0.   -0.013(8)   0.013(8)   0.167(5)  
 0.123(7)  0.  0.  0.  0.  
0.  0.  0.  0.  0.  0.  0.  
0.  0.  0.  0.  0.  0.  0.  0.  0.
 1.200 1.200(6)  0 1.915 1 1.915 2 1.915 3 1.915 4 1.915
C3  4.049(15)  0.   -0.012(7)   0.035(7)   0.002(5)  
 -0.210(5)   0.019(5)   -0.008(4)   0.010(5)   0.005(5)  
 0.003(5)   0.011(5)   0.027(5)   -0.022(5)   -0.003(5)   -0.313(7)   0.006(6)
 0.029(6)   -0.018(6)   0.000(6)   0.002(6)   0.024(6)   -0.008(7)   0.002(8)
    0.013(8)   -0.018(9)
 0.9932(11)  0.956(5)  2 3.130 2 3.130 2 3.130 3 3.130 4 3.130
N4  5.062(14)  0.   -0.134(4)   0.032(5)   -0.006(4)  
 -0.130(4)   -0.008(3)   0.008(4)   0.044(4)   0.074(4)  
 -0.001(4)   -0.044(3)   0.042(4)   0.003(4)   0.003(4)   -0.122(4)   0.000(4)
 0.013(5)   -0.010(4)   -0.008(4)   0.000(4)   0.011(4)   0.011(4)   -0.009(5)
    -0.018(5)   0.016(5)
 0.9945(10)  0.977(8)  2 3.811 2 3.811 2 3.811 3 3.811 4 3.811
C4  4.066(16)  0.   -0.004(7)   -0.005(7)   0.010(5)  
 -0.219(5)   0.005(5)   0.002(5)   0.000(6)   0.017(5)  
 -0.007(5)   0.025(5)   0.006(5)   0.001(5)   0.005(5)   -0.278(7)   0.003(6)  
 0.039(6)   -0.001(5)   0.000(6)   -0.003(6)   0.006(6)   -0.010(6)   0.008(7)
    0.011(7)   0.002(9)
 0.9932(11)  0.956(5)  2 3.130 2 3.130 2 3.130 3 3.130 4 3.130
H4  0.905(10)  0.   0.019(9)   0.019(7)   0.154(6)  
 0.070(7)  0.  0.  0.  0.  
0.  0.  0.  0.  0.  0.  0.  
0.  0.  0.  0.  0.  0.  0.  0.  0.
 1.200 1.200(5)  0 1.915 1 1.915 2 1.915 3 1.915 4 1.915
C5  4.045(16)  0.   0.014(7)   0.002(7)   0.012(5)  
 -0.241(5)   0.005(5)   0.013(5)   -0.014(6)   0.000(5)  
 0.005(5)   0.038(5)   0.001(5)   -0.007(6)   0.001(5)   -0.287(7)  -0.008(6)
 0.025(6)  0.003(5)  -0.007(6)  -0.006(6)  -0.009(6)  -0.006(7)  -0.001(7)
    0.003(7)   0.015(9)
 0.9932(11)  0.956(5)  2 3.130 2 3.130 2 3.130 3 3.130 4 3.130
H5  0.912(9)  0.   0.008(9)   -0.021(10)   0.150(5)  
 0.069(7)  0.  0.  0.  0.  
0.  0.  0.  0.  0.  0.  0.  
0.  0.  0.  0.  0.  0.  0.  0.  0.
 1.200 1.200(5)  0 1.915 1 1.915 2 1.915 3 1.915 4 1.915
N5  5.142(17)  0.   -0.134(5)   -0.001(5)   0.008(4)  
 -0.145(4)   0.005(3)   -0.023(4)   0.027(4)   -0.009(4)  
 -0.001(4)  -0.032(3)  0.003(4)  -0.001(4)  -0.011(4)  -0.120(5)  0.007(4)
 0.013(5)   0.006(4)   0.009(4)   0.005(4)   0.003(5)   -0.011(4)   0.005(5)
    -0.015(4)   -0.002(5)
 0.9888(13)  0.954(12)  2 3.811 2 3.811 2 3.811 3 3.811 4 3.811
C6  4.053(16)  0.   -0.009(7)   0.003(7)   0.001(5)  
 -0.216(5)   0.014(5)   0.011(5)   0.017(5)   0.026(5)  
 0.003(5)   0.034(5)   0.007(5)   -0.003(6)   0.004(5)   -0.274(7)   -0.008(6)
 0.038(6)   -0.006(5)   0.008(6)   -0.012(6)   -0.007(6)   0.015(6)   0.005(7)
    0.015(7)   0.011(9)
 0.9932(11)  0.956(5)  2 3.130 2 3.130 2 3.130 3 3.130 4 3.130
H6  0.902(9)  0.   -0.003(7)   -0.026(7)   0.145(5)  
 0.070(7)  0.  0.  0.  0.  
0.  0.  0.  0.  0.  0.  0.  
0.  0.  0.  0.  0.  0.  0.  0.  0.
 1.200 1.200(5)  0 1.915 1 1.915 2 1.915 3 1.915 4 1.915
N6  5.081(14)  0.   -0.141(4)   0.042(5)   0.005(4)  
 -0.136(4)   0.005(3)   0.013(4)   0.033(4)   0.082(4)  
 0.004(4)   -0.041(3)   0.037(4)   0.005(4)   0.002(4)   -0.126(4)   -0.015(4)
 0.012(5)   0.001(4)   -0.004(4)   0.008(4)   0.012(4)   0.003(4)   -0.006(5)  
  -0.017(4)   0.018(5)
 0.9945(10)  0.977(8)  2 3.811 2 3.811 2 3.811 3 3.811 4 3.811
C7  4.062(15)  0.   -0.014(7)   0.045(7)   -0.013(5)  
 -0.214(5)   0.017(5)   -0.005(5)   0.009(5)   0.009(5)  
 0.005(5)  -0.003(5)  0.014(5)  -0.011(5)  -0.008(5)  -0.311(7)  0.024(6)
 0.032(6)   -0.008(6)   0.005(6)   -0.003(6)   0.018(6)   0.014(7)  -0.002(8)
    0.011(8)   -0.012(8)
 0.9932(11)  0.956(5)  2 3.130 2 3.130 2 3.130 3 3.130 4 3.130
N7  5.126(14)  0.   -0.077(5)   0.001(5)   0.000(4)
 0.002(4)   -0.005(4)   -0.015(4)   0.019(4)   0.016(4)  
 0.006(4)  0.015(4)  0.028(4)  -0.005(4)  -0.009(4)  -0.217(5)  -0.020(5)
 0.031(5)   0.003(4)   0.005(5)   -0.006(5)   0.000(5)   0.004(5)   0.007(5)
    0.014(5)   0.016(6)
 0.9901(9)  0.929(6)  2 3.811 2 3.811 2 3.811 3 3.811 4 3.811
H7  0.774(8)  0.   -0.021(8)   -0.011(9)   0.137(5)  
 0.142(7)  0.  0.  0.  0.  
0.  0.  0.  0.  0.  0.  0.  
0.  0.  0.  0.  0.  0.  0.  0.  0.
 1.200 1.200(6)  0 1.915 1 1.915 2 1.915 3 1.915 4 1.915
C8  4.148(19)  0.   -0.016(7)   -0.047(7)   -0.001(5)  
 -0.215(5)   -0.004(4)   -0.005(5)   -0.022(5)   -0.031(5)  
 -0.007(5)  0.031(5)  -0.021(5)  0.003(5)  0.002(5)  -0.330(8)  -0.009(6)
 0.035(6)   0.004(6)   0.008(6)   0.009(6)   -0.005(6)   -0.009(7)   0.002(7)
    0.012(7)   0.003(8)
 0.9935(14)  0.937(5)  2 3.130 2 3.130 2 3.130 3 3.130 4 3.130
H8  0.889(10)  0.   -0.010(9)   0.026(9)   0.135(5)  
 0.069(7)  0.  0.  0.  0.  
0.  0.  0.  0.  0.  0.  0.  
0.  0.  0.  0.  0.  0.  0.  0.  0.
 1.200 1.200(5)  0 1.915 1 1.915 2 1.915 3 1.915 4 1.915
N8  5.135(16)  0.   -0.053(6)   -0.015(6)   -0.002(4)  
 -0.041(4)   -0.004(4)   0.006(4)   -0.043(4)   0.001(5)  
 -0.015(4)   0.027(4)   -0.004(4)   -0.011(4)   0.020(4)   0.200(5)   0.009(5)
 0.036(5)   0.011(5)   0.005(4)   0.012(5)   -0.005(5)   0.011(5)   -0.006(5)
    -0.021(6)   0.004(5)
 0.9901(9)  0.929(6)  2 3.811 2 3.811 2 3.811 3 3.811 4 3.811
H82  0.799(9)  0.   0.033(8)   0.030(7)   0.155(6)  
 0.076(7)  0.  0.  0.  0.  
0.  0.  0.  0.  0.  0.  0.  
0.  0.  0.  0.  0.  0.  0.  0.  0.
 1.200 1.200(6)  0 1.915 1 1.915 2 1.915 3 1.915 4 1.915
H81  0.780(8)  0.   0.003(6)   -0.017(6)   0.157(5)  
 0.106(7)  0.  0.  0.  0.  
0.  0.  0.  0.  0.  0.  0.  
0.  0.  0.  0.  0.  0.  0.  0.  0.
 1.200 1.200(6)  0 1.915 1 1.915 2 1.915 3 1.915 4 1.915
C9  4.000(19)  0.   0.012(7)   -0.015(7)   0.008(5)  
 -0.280(6)   -0.006(5)   -0.014(5)   -0.019(5)   0.002(6)  
 0.003(5)   0.008(5)   0.006(5)   0.003(6)   -0.004(6)   -0.402(9)   -0.016(6)
 0.029(6)   0.009(6)   0.021(6)   -0.018(7)   0.003(7)   -0.004(7)   -0.005(8)
    0.017(9)   0.029(9)
 0.9935(14)  0.937(5)  2 3.130 2 3.130 2 3.130 3 3.130 4 3.130
N9  5.160(16)  0.   -0.045(6)   0.012(6)   0.001(5)  
 -0.030(4)   -0.008(4)   -0.005(4)   -0.021(4)   0.027(5)  
 0.009(4)   0.027(4)   0.002(4)   -0.002(4)   -0.011(4)   0.213(5)   0.012(5)
 0.028(5)   0.007(5)   0.002(4)   0.007(5)   -0.006(5)   -0.004(5)   -0.003(5)
    -0.015(6)   -0.001(5)
 0.9901(9)  0.929(6)  2 3.811 2 3.811 2 3.811 3 3.811 4 3.811
H92  0.780(8)  0.   0.001(6)   0.031(6)   0.194(5)  
 0.086(7)  0.  0.  0.  0.  
0.  0.  0.  0.  0.  0.  0.  
0.  0.  0.  0.  0.  0.  0.  0.  0.
 1.200 1.200(6)  0 1.915 1 1.915 2 1.915 3 1.915 4 1.915
H91  0.793(9)  0.   0.039(8)   -0.017(9)   0.150(6)  
 0.119(7)  0.  0.  0.  0.  
0.  0.  0.  0.  0.  0.  0.  
0.  0.  0.  0.  0.  0.  0.  0.  0.
 1.200 1.200(6)  0 1.915 1 1.915 2 1.915 3 1.915 4 1.915
O8  0. 0.  0.  0.  0.  
0.  0.  0.  0.  0.  
0.  0.  0.  0.  0.  0.  0.  
0.  0.  0.  0.  0.  0.  0.  0.  0.
1.     1.000(6)  2 4.497 2 4.497 2 4.497 3 4.497 4 4.497

loop_
_atom_local_axes_atom_label
_atom_local_axes_atom0
_atom_local_axes_ax1
_atom_local_axes_atom1
_atom_local_axes_atom2
_atom_local_axes_ax2
C10 O1  X C10 O2 Y
O1 C10  X O1 O2 Y
O2 C10  X O2 O1 Y
O3 C10  X O3 O1 Y
O4 H41 bX O4 H42 Y
H42 O4  Z H42 H41 X
H41 O4  Z H41 H42 X
O5 H51 bX O5 H52 Y
H52 O5  Z H52 H51 X
H51 O5  Z H51 H52 X
O6 H62 bX O6 H61 Y
H62 O6  Z H62 H61 X
H61 O6  Z H61 H62 X
O7 H72 bX O7 H71 Y
H72 O7  Z H72 H71 X
H71 O7  Z H71 H72 X
N1 C1  X N1 H12 Y
H12 N1  Z H12 C1 X
H11 N1  Z H11 C1 X
C1 N3  X C1 N1 Y
N2 C1  X N2 H22 Y
H22 N2  Z H22 C1 X
H21 N2  Z H21 C1 X
C2 N4 bX C2 C3 Y
H2 C2  Z H2 N4 X
N3 N4 bX N3 C1 Y
H3 N3  Z H3 N4 X
C3 C2 bX C3 C4 Y
N4 N3 bX N4 C2 Y
C4 C3 bX C4 C5 Y
H4 C4  Z H4 C3 X
C5 C6 bX C5 C4 Y
H5 C5  Z H5 C6 X
N5 C7 bX N5 C3 Y
C6 C7 bX C6 C5 Y
H6 C6  Z H6 C7 X
N6 N7 bX N6 C8 Y
C7 C8 bX C7 C6 Y
N7 N6 bX N7 C9 Y
H7 N7  Z H7 N6 X
C8 N6 bX C8 C7 Y
H8 C8  Z H8 N6 X
N8 C9  X N8 H82 Y
H82 N8  Z H82 C9 X
H81 N8  Z H81 C9 X
C9 N8 bX C9 N9 Y
N9 C9  X N9 H91 Y
H92 N9  Z H92 C9 X
H91 N9  Z H91 C9 X
O8 O3 bZ O8 N8 X

# start Validation Reply Form
_vrf_PLAT430_I
;
PROBLEM: Short Inter D...A Contact  O8       ..O8               2.14 Ang.  
RESPONSE: 
Partially occupied site of an OH- ion, the H position cannot be determined precisely from the X-ray data.
This result is supported by a complementary neutron scattering experiment. The result is correct.
;
_vrf_PLAT417_I
;
PROBLEM: Short Inter D-H..H-D       H12      ..H42              2.06 Ang.
RESPONSE: 
This result is derived from a complementary neutron scattering experiment. The result is correct.
;
# end Validation Reply Form

_iucr_refine_instructions_details
;
! MoPro v16
! RF factor = 1.787 % RI factor = 1.875%
! wR2F factor = 1.020 % wR2I factor = 2.010%
! g.o.f.(F**2) = 1.131 Nvar= 1232 Nref= 18335 Nfree= 0 0.06<sinT/l< 1.30

! P00 Dip Qua Oct Hex l=5 l=6
! C nl = 2 2 2 3 4 4 4
! C zeta= 3.130 3.130 3.130 3.130 3.130 3.130 3.130
! O nl = 2 2 2 3 4 4 4
! O zeta= 4.497 4.497 4.497 4.497 4.497 4.497 4.497
! H nl = 1 2 3 4 4 4
! H zeta= 1.915 1.915 1.915 1.915 1.915 1.915
! N nl = 2 2 2 3 4 4 4
! N zeta= 3.811 3.811 3.811 3.811 3.811 3.811 3.811

WSIG SHEL 0.00400 0.00400 ! weighting scheme SHELX
 ! SPACE GROUP P ?

CELL 8.2090 8.5762 13.8676 72.5906 78.8149 71.0422 0.71073
ZERR 0.0002 0.0002 0.0004 0.0023 0.0024 0.0017

SYMM 2 P
 X , Y, Z
 -X , -Y, -Z

SCALE 1 0.797086

FMULT 1.00000

UOVER 0.00000 0.00000 0.00000 0.00000 0.00000 0.00000 ANI

SOLVT 0.00000 50.00000

EXTIN 0.30280 LORENTZIAN ISOT TYP1 ! G*10^4


DUMMY 0

KAPPA 9
 0.971666 0.868768 ! # 1 1 MOL O1 3X O
 0.972048 0.917548 ! # 2 1 MOL O4 4X O
 0.990124 0.929082 ! # 3 1 MOL N1 6X N
 0.994499 0.977141 ! # 4 1 MOL N4 2X N
 0.988798 0.954415 ! # 5 1 MOL N5 1X N
 0.993245 0.956071 ! # 6 1 MOL C3 5X C
 0.993500 0.937222 ! # 7 1 MOL C10 5X C
 1.200000 1.200000 ! # 8 1 MOL H42 23X H
 1. 1. ! # 9 1 MOL O8 1X O


ATOMS 50

ATOM 1 C10 MOL 1 -0.393854 0.899037 -0.191931 1.0000 1 C
 XY O1 O2 HEX K7 V0 M0 Q0
UANI 0.006780 0.005358 0.006077 -.001475 -.002501 -.001192
 3.91248 0. -.011 -.005 -.011 -.294 -.011 -.004 0.016 0.008
 -.006 0.009 -.003 -.009 0. 0.396 -.006
 -.005 -.002 0.013 -.005 0.001 0.016 -.008 -.018 -.003

ATOM 2 O1 MOL 1 -0.469282 0.991765 -0.271783 1.0000 1 O
 XY C10 O2 HEX K1 V0 M0 Q0
UANI 0.010194 0.006944 0.006830 -.002000 -.004405 -.000458
 6.43439 0. -.059 0.003 0. -.020 -.018 0.004 -.045 -.006
 -.001 -.022 0.006 0.003 -.010 0.056 0.001
 0.009 0. -.002 -.013 -.003 -.006 -.003 0.012 -.001

ATOM 3 O2 MOL 1 -0.426140 0.757127 -0.142588 1.0000 1 O
 XY C10 O1 HEX K1 V0 M0 Q0
UANI 0.012194 0.006531 0.008931 -.004223 -.004987 0.000319
 6.43541 0. -.060 0.009 -.021 -.018 -.013 -.009 -.061 0.015
 -.005 -.018 -.001 0.003 0.002 0.054 -.004
 0.010 -.017 0.010 0. -.012 -.006 -.002 0.012 0.003

ATOM 4 O3 MOL 1 -0.285570 0.948565 -0.160417 1.0000 1 O
 XY C10 O1 HEX K1 V0 M0 Q0
UANI 0.007854 0.007268 0.008607 -.002565 -.003599 -.001537
 6.43072 0. -.070 0. 0.001 -.018 0.015 0.015 -.074 0.020
 0. -.024 -.002 0.004 0.005 0.045 -.003
 0.010 0. 0. 0.005 -.003 -.007 -.001 0.005 0.001

ATOM 5 O4 MOL 1 0.758461 0.203662 0.043522 1.0000 1 O
bXY H41 H42 HEX K2 V0 M0 Q0
UANI 0.012255 0.015587 0.010236 -.004946 -.002913 -.002747
 6.28853 0. -.053 -.028 0.022 0.051 -.011 -.045 -.013 0.037
 -.011 -.039 -.031 -.029 0.016 -.090 -.012
 0.009 -.008 -.008 -.011 0.006 0.006 -.022 -.032 -.002

ATOM 6 H42 MOL 1 0.834194 0.173314 0.096094 1.0000 1 H
 ZX O4 H41 QUA K8 V0 M0 Q0
UANI 0.021040 0.026577 0.016789 -.005037 -.010380 -.004178
 0.76658 0. -.004 0.001 0.175 0.104 0. 0. 0. 0.

ATOM 7 H41 MOL 1 0.644609 0.204144 0.081694 1.0000 1 H
 ZX O4 H42 QUA K8 V0 M0 Q0
UANI 0.016203 0.027237 0.020817 -.006238 0.003337 -.004986
 0.82896 0. 0.017 -.038 0.193 0.132 0. 0. 0. 0.

ATOM 8 O5 MOL 1 0.263817 0.094349 0.450433 1.0000 1 O
bXY H51 H52 HEX K2 V0 M0 Q0
UANI 0.013029 0.008411 0.008734 -.002719 -.000493 -.002089
 6.42942 0. -.023 -.020 0.013 0.033 -.016 0.011 0.014 -.012
 0.007 -.029 0.004 0.006 -.004 -.101 -.001
 0.013 0.011 0. 0.012 -.005 0.004 -.002 -.023 0.

ATOM 9 H52 MOL 1 0.244456 0.216355 0.438943 1.0000 1 H
 ZX O5 H51 QUA K8 V0 M0 Q0
UANI 0.026664 0.007940 0.023154 -.003786 -.002911 -.005003
 0.80079 0. 0.009 0.007 0.162 0.107 0. 0. 0. 0.

ATOM 10 H51 MOL 1 0.337497 0.065327 0.391210 1.0000 1 H
 ZX O5 H52 QUA K8 V0 M0 Q0
UANI 0.022542 0.022269 0.014566 -.003759 0.005551 -.007174
 0.78796 0. 0.017 -.003 0.130 0.056 0. 0. 0. 0.

ATOM 11 O6 MOL 1 0.943524 0.184288 0.199156 1.0000 1 O
bXY H62 H61 HEX K2 V0 M0 Q0
UANI 0.008441 0.008450 0.010064 -.001479 -.001836 -.001294
 6.40545 0. -.012 -.001 0.014 0.027 0.014 -.012 0.023 -.011
 -.006 -.037 0. 0.001 0.002 -.111 -.002
 0.019 -.001 -.004 0.018 0.003 -.005 -.005 -.029 0.004

ATOM 12 H62 MOL 1 0.877201 0.136370 0.261371 1.0000 1 H
 ZX O6 H61 QUA K8 V0 M0 Q0
UANI 0.020930 0.024645 0.016065 -.011092 0.005316 -.001564
 0.75097 0. 0.007 -.004 0.163 0.114 0. 0. 0. 0.

ATOM 13 H61 MOL 1 1.066160 0.118378 0.197435 1.0000 1 H
 ZX O6 H62 QUA K8 V0 M0 Q0
UANI 0.009149 0.025510 0.027369 0.002443 -.002226 -.006870
 0.78479 0. 0.004 0.025 0.147 0.116 0. 0. 0. 0.

ATOM 14 O7 MOL 1 0.699718 0.098775 0.350384 1.0000 1 O
bXY H72 H71 HEX K2 V0 M0 Q0
UANI 0.009738 0.008848 0.008829 -.003354 -.002546 -.000806
 6.44171 0. -.029 -.022 0.005 0.014 0.002 0.009 -.015 -.028
 -.003 -.043 0.006 0.006 0.002 -.113 0.005
 0.012 -.006 -.005 0.013 0.003 -.006 0.003 -.028 -.001

ATOM 15 H72 MOL 1 0.708058 0.029528 0.421005 1.0000 1 H
 ZX O7 H71 QUA K8 V0 M0 Q0
UANI 0.028240 0.019442 0.011359 -.008339 -.004345 0.003928
 0.73752 0. 0.036 0.015 0.141 0.081 0. 0. 0. 0.

ATOM 16 H71 MOL 1 0.620960 0.066103 0.321287 1.0000 1 H
 ZX O7 H72 QUA K8 V0 M0 Q0
UANI 0.021455 0.024823 0.026081 -.013127 -.008332 -.007771
 0.78895 0. 0.031 0.001 0.153 0.119 0. 0. 0. 0.

ATOM 17 N1 MOL 1 -0.231140 0.562701 0.012676 1.0000 1 N
 XY C1 H12 HEX K3 V0 M0 Q0
UANI 0.010302 0.008232 0.007266 -.002567 -.004220 -.001630
 5.11655 0. -.062 0.012 -.010 -.032 0.001 0.007 -.036 0.006
 0.027 0.025 -.015 0.012 -.028 0.198 -.017
 0.027 -.004 -.010 -.002 0.006 -.019 -.007 -.021 0.014

ATOM 18 H12 MOL 1 -0.222132 0.433775 0.036507 1.0000 1 H
 ZX N1 C1 QUA K8 V0 M0 Q0
UANI 0.029193 0.009827 0.022838 -.007905 -.008824 -.000506
 0.79311 0. -.003 0.012 0.187 0.115 0. 0. 0. 0.

ATOM 19 H11 MOL 1 -0.297309 0.639024 -0.046143 1.0000 1 H
 ZX N1 C1 QUA K8 V0 M0 Q0
UANI 0.024137 0.017810 0.014803 -.004210 -.013460 0.002012
 0.79400 0. -.011 -.001 0.125 0.131 0. 0. 0. 0.

ATOM 20 C1 MOL 1 -0.176706 0.633633 0.068282 1.0000 1 C
 XY N3 N1 HEX K7 V0 M0 Q0
UANI 0.007055 0.006857 0.005388 -.001690 -.002371 -.001176
 3.95986 0. -.026 0.029 0.009 -.285 -.007 0.001 -.029 -.025
 0.005 -.011 -.002 0.003 -.008 0.398 0.018
 0.033 0.008 -.004 -.013 -.005 0.009 0.015 0.007 -.029

ATOM 21 N2 MOL 1 -0.196163 0.800218 0.041425 1.0000 1 N
 XY C1 H22 HEX K3 V0 M0 Q0
UANI 0.014199 0.006983 0.009204 -.003210 -.005803 -.000032
 5.12363 0. -.016 -.023 0.014 -.029 -.001 0.004 -.025 0.003
 0.016 0.025 0.002 0.015 -.026 0.207 0.003
 0.018 0.001 -.007 0.004 -.010 -.002 -.008 -.005 0.

ATOM 22 H22 MOL 1 -0.150191 0.852368 0.083133 1.0000 1 H
 ZX N2 C1 QUA K8 V0 M0 Q0
UANI 0.028045 0.020025 0.020195 -.009653 -.010702 -.007269
 0.81393 0. 0.023 -.013 0.186 0.076 0. 0. 0. 0.

ATOM 23 H21 MOL 1 -0.242399 0.869990 -0.027191 1.0000 1 H
 ZX N2 C1 QUA K8 V0 M0 Q0
UANI 0.027912 0.019405 0.012105 -.005429 -.012215 0.001637
 0.78155 0. 0.032 0.016 0.165 0.116 0. 0. 0. 0.

ATOM 24 C2 MOL 1 0.036458 0.505275 0.284909 1.0000 1 C
bXY N4 C3 HEX K7 V0 M0 Q0
UANI 0.007956 0.006479 0.005834 -.001564 -.003073 -.001269
 4.15475 0. -.022 -.053 -.012 -.225 0.001 -.012 -.025 -.037
 0.014 0.035 -.019 -.017 0.014 -.339 -.028
 0.038 -.004 0.008 -.006 -.012 0.026 -.011 0.018 0.009

ATOM 25 H2 MOL 1 0.060517 0.366851 0.304005 1.0000 1 H
 ZX C2 N4 QUA K8 V0 M0 Q0
UANI 0.030781 0.007365 0.023003 -.004249 -.009923 -.002250
 0.86806 0. 0.003 -.018 0.125 0.060 0. 0. 0. 0.

ATOM 26 N3 MOL 1 -0.100870 0.533197 0.152569 1.0000 1 N
bXY N4 C1 HEX K3 V0 M0 Q0
UANI 0.008978 0.006496 0.005873 -.001892 -.003728 -.000896
 5.15187 0. -.084 0.017 0.003 -.006 0.006 -.013 0.028 0.021
 0.001 0.019 0.023 0. 0.009 -.237 -.019
 0.029 0.002 0.008 -.016 -.006 -.009 -.007 0.014 0.003

ATOM 27 H3 MOL 1 -0.083631 0.400219 0.173123 1.0000 1 H
 ZX N3 N4 QUA K8 V0 M0 Q0
UANI 0.029307 0.008927 0.020577 -.006976 -.008938 -.001460
 0.75271 0. -.013 0.013 0.167 0.123 0. 0. 0. 0.

ATOM 28 C3 MOL 1 0.091974 0.576300 0.352824 1.0000 1 C
bXY C2 C4 HEX K6 V0 M0 Q0
UANI 0.006332 0.005702 0.005198 -.001288 -.002190 -.001162
 4.04942 0. -.012 0.035 0.002 -.210 0.019 -.008 0.010 0.005
 0.003 0.011 0.027 -.022 -.003 -.313 0.006
 0.029 -.018 0. 0.002 0.024 -.008 0.002 0.013 -.018

ATOM 29 N4 MOL 1 -0.042925 0.606717 0.208424 1.0000 1 N
bXY N3 C2 HEX K4 V0 M0 Q0
UANI 0.007946 0.007042 0.005654 -.001888 -.003052 -.001135
 5.06210 0. -.134 0.032 -.006 -.130 -.008 0.008 0.044 0.074
 -.001 -.044 0.042 0.003 0.003 -.122 0.
 0.013 -.010 -.008 0. 0.011 0.011 -.009 -.018 0.016

ATOM 30 C4 MOL 1 0.043718 0.752022 0.342394 1.0000 1 C
bXY C3 C5 HEX K6 V0 M0 Q0
UANI 0.008870 0.005586 0.007284 -.000889 -.003739 -.001133
 4.06551 0. -.004 -.005 0.010 -.219 0.005 0.002 0. 0.017
 -.007 0.025 0.006 0.001 0.005 -.278 0.003
 0.039 -.001 0. -.003 0.006 -.010 0.008 0.011 0.002

ATOM 31 H4 MOL 1 -0.036243 0.838186 0.283153 1.0000 1 H
 ZX C4 C3 QUA K8 V0 M0 Q0
UANI 0.025475 0.016047 0.018301 -.000540 -.015985 0.001960
 0.90541 0. 0.019 0.019 0.154 0.070 0. 0. 0. 0.

ATOM 32 C5 MOL 1 0.097301 0.812333 0.409876 1.0000 1 C
bXY C6 C4 HEX K6 V0 M0 Q0
UANI 0.009316 0.005321 0.008175 -.000961 -.003670 -.001553
 4.04525 0. 0.014 0.002 0.012 -.241 0.005 0.013 -.014 0.
 0.005 0.038 0.001 -.007 0.001 -.287 -.008
 0.025 0.003 -.007 -.006 -.009 -.006 -.001 0.003 0.015

ATOM 33 H5 MOL 1 0.060507 0.947946 0.404865 1.0000 1 H
 ZX C5 C6 QUA K8 V0 M0 Q0
UANI 0.030537 0.007283 0.026174 -.002458 -.010410 -.006522
 0.91245 0. 0.008 -.021 0.150 0.069 0. 0. 0. 0.

ATOM 34 N5 MOL 1 0.187435 0.462028 0.425870 1.0000 1 N
bXY C7 C3 HEX K5 V0 M0 Q0
UANI 0.006730 0.005436 0.005165 -.001228 -.002400 -.001227
 5.14206 0. -.134 -.001 0.008 -.145 0.005 -.023 0.027 -.009
 -.001 -.032 0.003 -.001 -.011 -.120 0.007
 0.013 0.006 0.009 0.005 0.003 -.011 0.005 -.015 -.002

ATOM 35 C6 MOL 1 0.195735 0.696026 0.485430 1.0000 1 C
bXY C7 C5 HEX K6 V0 M0 Q0
UANI 0.008636 0.005710 0.007198 -.001350 -.003360 -.001752
 4.05333 0. -.009 0.003 0.001 -.216 0.014 0.011 0.017 0.026
 0.003 0.034 0.007 -.003 0.004 -.274 -.008
 0.038 -.006 0.008 -.012 -.007 0.015 0.005 0.015 0.011

ATOM 36 H6 MOL 1 0.239265 0.737327 0.540176 1.0000 1 H
 ZX C6 C7 QUA K8 V0 M0 Q0
UANI 0.028642 0.018717 0.020909 -.007171 -.013735 -.008433
 0.90240 0. -.003 -.026 0.145 0.070 0. 0. 0. 0.

ATOM 37 N6 MOL 1 0.388563 0.446817 0.634204 1.0000 1 N
bXY N7 C8 HEX K4 V0 M0 Q0
UANI 0.007436 0.005874 0.005647 -.001233 -.003088 -.001295
 5.08104 0. -.141 0.042 0.005 -.136 0.005 0.013 0.033 0.082
 0.004 -.041 0.037 0.005 0.002 -.126 -.015
 0.012 0.001 -.004 0.008 0.012 0.003 -.006 -.017 0.018

ATOM 38 C7 MOL 1 0.238053 0.521773 0.490883 1.0000 1 C
bXY C8 C6 HEX K6 V0 M0 Q0
UANI 0.006254 0.005365 0.005207 -.001247 -.002195 -.001183
 4.06226 0. -.014 0.045 -.013 -.214 0.017 -.005 0.009 0.009
 0.005 -.003 0.014 -.011 -.008 -.311 0.024
 0.032 -.008 0.005 -.003 0.018 0.014 -.002 0.011 -.012

ATOM 39 N7 MOL 1 0.482825 0.330366 0.708170 1.0000 1 N
bXY N6 C9 HEX K3 V0 M0 Q0
UANI 0.008373 0.005155 0.006031 -.001090 -.003688 -.001275
 5.12615 0. -.077 0.001 0. 0.002 -.005 -.015 0.019 0.016
 0.006 0.015 0.028 -.005 -.009 -.217 -.020
 0.031 0.003 0.005 -.006 0. 0.004 0.007 0.014 0.016

ATOM 40 H7 MOL 1 0.509700 0.200051 0.716345 1.0000 1 H
 ZX N7 N6 QUA K8 V0 M0 Q0
UANI 0.028036 0.006536 0.022979 -.001861 -.008930 -.003837
 0.77413 0. -.021 -.011 0.137 0.142 0. 0. 0. 0.

ATOM 41 C8 MOL 1 0.341477 0.393592 0.569772 1.0000 1 C
bXY N6 C7 HEX K7 V0 M0 Q0
UANI 0.007565 0.005720 0.006133 -.001251 -.003160 -.001323
 4.14845 0. -.016 -.047 -.001 -.215 -.004 -.005 -.022 -.031
 -.007 0.031 -.021 0.003 0.002 -.330 -.009
 0.035 0.004 0.008 0.009 -.005 -.009 0.002 0.012 0.003

ATOM 42 H8 MOL 1 0.372112 0.258416 0.571922 1.0000 1 H
 ZX C8 N6 QUA K8 V0 M0 Q0
UANI 0.030270 0.007779 0.025384 -.002177 -.009691 -.006599
 0.88913 0. -.010 0.026 0.135 0.069 0. 0. 0. 0.

ATOM 43 N8 MOL 1 0.486444 0.560531 0.761509 1.0000 1 N
 XY C9 H82 HEX K3 V0 M0 Q0
UANI 0.010271 0.005435 0.008142 -.001421 -.003852 -.002007
 5.13521 0. -.053 -.015 -.002 -.041 -.004 0.006 -.043 0.001
 -.015 0.027 -.004 -.011 0.020 0.200 0.009
 0.036 0.011 0.005 0.012 -.005 0.011 -.006 -.021 0.004

ATOM 44 H82 MOL 1 0.419192 0.637255 0.703965 1.0000 1 H
 ZX N8 C9 QUA K8 V0 M0 Q0
UANI 0.024242 0.015274 0.016018 -.002403 -.014048 0.000279
 0.79881 0. 0.033 0.030 0.155 0.076 0. 0. 0. 0.

ATOM 45 H81 MOL 1 0.529613 0.616552 0.803790 1.0000 1 H
 ZX N8 C9 QUA K8 V0 M0 Q0
UANI 0.026295 0.018349 0.021020 -.008615 -.011428 -.008187
 0.77990 0. 0.003 -.017 0.157 0.106 0. 0. 0. 0.

ATOM 46 C9 MOL 1 0.532560 0.393882 0.772754 1.0000 1 C
bXY N8 N9 HEX K7 V0 M0 Q0
UANI 0.006428 0.005414 0.005264 -.001333 -.001966 -.001438
 3.99967 0. 0.012 -.015 0.008 -.280 -.006 -.014 -.019 0.002
 0.003 0.008 0.006 0.003 -.004 -.402 -.016
 0.029 0.009 0.021 -.018 0.003 -.004 -.005 0.017 0.029

ATOM 47 N9 MOL 1 0.624964 0.282319 0.845606 1.0000 1 N
 XY C9 H91 HEX K3 V0 M0 Q0
UANI 0.009955 0.006889 0.006979 -.001190 -.004588 -.001204
 5.16029 0. -.045 0.012 0.001 -.030 -.008 -.005 -.021 0.027
 0.009 0.027 0.002 -.002 -.011 0.213 0.012
 0.028 0.007 0.002 0.007 -.006 -.004 -.003 -.015 -.001

ATOM 48 H92 MOL 1 0.665797 0.322867 0.898384 1.0000 1 H
 ZX N9 C9 QUA K8 V0 M0 Q0
UANI 0.026304 0.018759 0.019958 -.006886 -.012041 -.008513
 0.77972 0. 0.001 0.031 0.194 0.086 0. 0. 0. 0.

ATOM 49 H91 MOL 1 0.661473 0.156522 0.847528 1.0000 1 H
 ZX N9 C9 QUA K8 V0 M0 Q0
UANI 0.025036 0.008340 0.023825 -.001838 -.007100 -.005754
 0.79263 0. 0.039 -.017 0.150 0.119 0. 0. 0. 0.

ATOM 50 O8 MOL 1 0.973679 -0.015844 0.080381 0.0115 1 O
bZX O3 N8 HEX K9 V0 M0 Q0
UANI 0.014986 0.009228 0.011203 -.003195 -.004491 -.002552
 6.00264 0. 0. 0. 0. 0. 0. 0. 0. 0.
 0. 0. 0. 0. 0. 0. 0.
 0. 0. 0. 0. 0. 0. 0. 0. 0.

ANHAR 0 3 ! number_of_anharmonic_atoms max_order
! 1 ! atom number
! 0.00E+00 0.00E+00 0.00E+00 0.00E+00 0.00E+00 0.00E+00 0.00E+00 0.00E+00
! 0.00E+00 0.00E+00


STOP
;

###_mopro_hkl_file 
_shelx_hkl_file
;
 -20  -8   2   5.990    0.44
 -20  -7   4   7.280    1.20
 -20  -6   3  19.560    0.78
 -20  -6   4  14.790    0.78
 -20  -5   2   2.890    0.54
 -20  -5   3   1.940    0.64
 -20  -5   4   7.750    1.10
 -20  -5   5  22.740    1.40
 -20  -4   1   1.420    0.38
 -20  -4   4   2.580    0.42
 -20  -4   5  20.900    1.50
 -20  -3   1   2.140    0.39
 -20  -3   5   8.720    1.30
 -20  -2   1   3.650    0.58
 -20  -2   2   6.090    0.37
 -20  -2   3  10.470    0.49
 -20  -2   4  10.950    1.50
 -20  -1   2   3.530    0.39
 -19 -13   1  14.090    1.50
 -19 -11   2  12.660    1.20
 -19  -9   1  14.630    1.20
 -19  -9   2   2.810    0.46
 -19  -9   4   2.920    0.42
 -19  -8   1   6.280    0.41
 -19  -8   2  12.010    1.10
 -19  -8   3   3.680    0.58
 -19  -8   4   4.140    0.43
 -19  -7   1   1.740    0.53
 -19  -7   3  15.560    0.69
 -19  -7   9   9.530    1.30
 -19  -6   1   2.820    0.64
 -19  -6   3  11.230    0.58
 -19  -6   6   6.370    0.50
 -19  -5   1   6.950    0.70
 -19  -5   2  10.560    0.64
 -19  -5   3  12.970    1.20
 -19  -5   4  20.710    0.68
 -19  -5   5   3.570    0.39
 -19  -5   6  10.740    1.50
 -19  -4   3  16.010    1.20
 -19  -4   4   9.020    0.60
 -19  -4   5   8.680    0.36
 -19  -4   8   2.300    0.46
 -19  -3   1   4.700    0.55
 -19  -3   2   8.410    0.49
 -19  -3   3   1.630    0.47
 -19  -3   4   9.610    0.47
 -19  -3   6   1.220    0.39
 -19  -2   5   6.130    0.76
 -19  -2   6   5.150    0.42
 -19  -2   8   2.140    0.42
 -19  -1   3   1.600    0.47
 -19  -1   4   8.580    0.63
 -19  -1   6   4.130    0.41
 -19  -1   8   2.110    0.55
 -19   0   5   4.720    1.30
 -19   1   0  14.470    0.78
 -19   1   2   2.340    0.42
 -19   1   3   7.880    0.49
 -19   1   4   3.090    0.43
 -19   1   5   5.400    0.39
 -19   2   0  10.900    0.38
 -19   2   2   1.450    0.34
 -19   2   3   1.300    0.31
 -19   3   0   3.590    0.37
 -18 -14   1  25.500    0.98
 -18 -13   1  10.230    0.49
 -18 -12   1  11.150    0.54
 -18 -12   2  24.260    1.00
 -18 -11   3   1.800    0.52
 -18 -11   6   9.930    1.70
 -18 -10   3   2.540    0.55
 -18 -10   7  10.790    1.70
 -18  -9   1   3.840    0.55
 -18  -9   2   2.710    0.41
 -18  -9   3   7.440    0.64
 -18  -9   4   1.950    0.45
 -18  -9   5   2.420    0.48
 -18  -9   7   5.110    1.70
 -18  -8   3   4.930    0.49
 -18  -8   8  13.170    0.85
 -18  -8  10   8.020    1.50
 -18  -7   2   2.800    0.54
 -18  -7   3   9.170    1.30
 -18  -6   1  16.000    0.58
 -18  -6   2  17.140    0.63
 -18  -6   3   5.450    0.49
 -18  -6   9  33.220    3.50
 -18  -6  11   8.170    1.40
 -18  -5   1   7.140    0.54
 -18  -5   2  24.820    0.87
 -18  -5   3  26.250    0.53
 -18  -5   5   3.540    0.90
 -18  -4   1  20.570    0.80
 -18  -4   2   2.690    0.55
 -18  -4   3  83.670    2.20
 -18  -4   4   5.120    0.49
 -18  -4   5   3.870    0.33
 -18  -4   6   7.890    0.67
 -18  -4   8   8.310    1.60
 -18  -4   9  17.190    0.92
 -18  -4  11   1.320    0.43
 -18  -3   2   5.440    0.60
 -18  -3   3  12.430    0.68
 -18  -2   1  19.400    0.67
 -18  -2   2  66.870    2.60
 -18  -2   3  14.450    0.65
 -18  -2   4  34.150    1.00
 -18  -2   6   3.550    0.44
 -18  -2   7   1.700    0.37
 -18  -2   8   7.810    0.47
 -18  -2  10  10.230    0.75
 -18  -1   3  18.750    0.82
 -18  -1   4  10.390    0.69
 -18  -1   5   1.210    0.37
 -18  -1   7   1.870    0.38
 -18   0   1   4.840    0.49
 -18   0   2   2.870    0.60
 -18   0   3  31.390    0.95
 -18   0   4  21.360    0.81
 -18   0   5  10.600    0.69
 -18   0   6   1.090    0.31
 -18   0   8   1.820    0.37
 -18   0  11  11.030    0.63
 -18   0  12   2.720    0.58
 -18   1   0   1.430    0.35
 -18   1   1   5.540    0.39
 -18   1   4   6.220    0.69
 -18   1  11   6.970    0.81
 -18   2   1   9.810    0.42
 -18   2   3   4.080    0.45
 -18   2   6   2.390    0.41
 -18   2  10   7.530    0.52
 -18   3   1   5.310    0.37
 -18   3   3   2.320    0.42
 -18   3   5   1.150    0.35
 -18   3   6   2.640    0.35
 -18   3   7   3.000    0.49
 -18   4   0   2.520    0.39
 -18   4   2   2.000    0.39
 -18   4   6   8.720    0.38
 -18   5   0   4.820    0.44
 -17 -15   2   1.350    0.41
 -17 -15   3   4.690    0.53
 -17 -14   1   1.540    0.36
 -17 -14   5   4.590    1.50
 -17 -12   2   2.120    0.47
 -17 -11   4   2.600    0.71
 -17 -10   1   4.710    0.45
 -17 -10   3   2.550    0.50
 -17 -10   6  11.210    2.00
 -17 -10  10   1.700    0.54
 -17  -9   3   6.480    1.70
 -17  -9   5   5.070    0.58
 -17  -9   8  12.330    1.90
 -17  -8   1   2.560    0.49
 -17  -8   2  16.780    0.92
 -17  -8   4   5.410    0.42
 -17  -8   6  19.760    0.99
 -17  -7   1  41.380    0.89
 -17  -7   3   2.070    0.64
 -17  -7   6   5.060    0.80
 -17  -7   7  25.660    1.80
 -17  -7   8  36.120    2.20
 -17  -6   1   7.660    0.49
 -17  -6   3   3.090    0.42
 -17  -6   4   1.760    0.49
 -17  -6   7   5.770    0.87
 -17  -6   8  20.020    1.70
 -17  -6  11   6.160    1.60
 -17  -5   1  60.710    1.10
 -17  -5   2  14.860    0.75
 -17  -5   3  13.460    0.85
 -17  -5   4  14.920    0.70
 -17  -5   5   1.980    0.42
 -17  -5   9  18.120    1.70
 -17  -5  10   3.520    0.52
 -17  -4   1  11.120    0.63
 -17  -4   2  26.890    0.60
 -17  -4   3  15.030    0.57
 -17  -4   4   3.110    0.42
 -17  -4   5   3.240    0.70
 -17  -4   9   2.220    0.71
 -17  -4  15   6.050    1.50
 -17  -3   2  57.280    1.10
 -17  -3   5   1.770    0.45
 -17  -3   8   1.690    0.43
 -17  -3  10   6.240    0.85
 -17  -3  11   2.060    0.58
 -17  -2   3   3.130    0.58
 -17  -2   4   5.180    0.49
 -17  -2   6  18.020    0.71
 -17  -2   7   4.770    0.42
 -17  -2   9  11.620    0.54
 -17  -2  10   6.400    0.45
 -17  -2  12   4.960    0.78
 -17  -1   2  16.720    0.53
 -17  -1   3   7.570    0.65
 -17  -1   6   7.570    0.42
 -17  -1   7   4.300    0.50
 -17  -1  10   5.760    0.58
 -17  -1  11  16.000    0.60
 -17   0   2   2.150    0.45
 -17   0   3   5.060    1.10
 -17   0   4   1.160    0.35
 -17   0   6   3.890    0.39
 -17   0   7   1.940    0.45
 -17   0  10   5.140    1.10
 -17   0  13   1.480    0.43
 -17   1   1  16.410    0.76
 -17   1   2  20.470    0.78
 -17   1   5   3.030    0.49
 -17   1   6   2.280    0.45
 -17   1   7   2.370    0.34
 -17   1   9   2.080    0.42
 -17   1  10   2.790    0.56
 -17   1  11   5.770    0.49
 -17   1  12   8.340    0.69
 -17   1  14   4.750    0.58
 -17   2   0   3.680    0.42
 -17   2   1   5.910    0.60
 -17   2   2   1.830    0.45
 -17   2   4   3.390    0.49
 -17   2   7   1.890    0.57
 -17   2   8   3.150    0.94
 -17   2  11   6.890    1.10
 -17   2  12  22.550    0.75
 -17   3   0  11.680    0.54
 -17   3   2   4.370    0.39
 -17   3   3   7.530    0.50
 -17   3   5   4.400    0.55
 -17   3   6   6.330    0.65
 -17   3   7   7.950    0.68
 -17   3   9   4.840    0.45
 -17   3  11   4.400    0.75
 -17   3  12   3.540    1.00
 -17   3  13   7.880    1.10
 -17   4   0   2.060    0.42
 -17   4   3   4.530    0.38
 -17   4   5   4.960    0.45
 -17   4   6   1.200    0.38
 -17   4   7   1.470    0.34
 -17   4   8   1.870    0.35
 -17   5   0   1.500    0.36
 -17   5   3  11.410    0.67
 -17   5   5   1.640    0.34
 -17   5   6   3.280    0.53
 -17   5   7   1.140    0.37
 -17   5   8  10.730    0.43
 -17   5   9   1.480    0.48
 -17   6   0   6.800    0.57
 -17   6   2   1.490    0.36
 -17   6   5   6.450    0.49
 -17   6   6  12.150    0.58
 -17   6   7   8.560    0.72
 -16 -17   1   2.420    0.47
 -16 -16   1   2.200    0.36
 -16 -16   3   3.210    0.57
 -16 -16   5  11.040    1.10
 -16 -15   1   2.620    0.53
 -16 -15   3   5.270    0.50
 -16 -15   7   2.010    0.61
 -16 -14   2  19.990    0.70
 -16 -13   1   1.580    0.42
 -16 -13   3   5.200    0.65
 -16 -13   6   3.300    0.58
 -16 -13   8   3.610    0.69
 -16 -12   5   7.730    0.85
 -16 -11   1   2.710    0.53
 -16 -11   2   1.240    0.33
 -16 -11   4  23.940    0.95
 -16 -11   5  12.850    2.00
 -16 -11   7   2.420    0.78
 -16 -10   1   7.740    0.94
 -16 -10   2   9.340    0.57
 -16 -10   5  45.980    1.40
 -16 -10   6  77.260    5.40
 -16 -10   7   6.390    2.00
 -16  -9   1   7.140    0.61
 -16  -9   3   2.390    0.39
 -16  -9   4   6.550    0.55
 -16  -9   5  12.560    1.80
 -16  -9   6  53.740    2.00
 -16  -9  10   8.910    1.80
 -16  -8   1  12.390    0.63
 -16  -8   2   3.220    0.57
 -16  -8   4   4.720    0.49
 -16  -8   5   3.880    0.49
 -16  -8   6  67.530    2.10
 -16  -8   7  17.570    2.20
 -16  -8   8   7.520    2.00
 -16  -7   1  10.070    0.58
 -16  -7   3   4.920    0.49
 -16  -7   4  12.550    0.65
 -16  -7   6   3.110    0.49
 -16  -7   7  16.690    2.10
 -16  -7  11  12.570    1.90
 -16  -6   1   3.480    0.70
 -16  -6   3   7.800    0.58
 -16  -6   7  49.330    1.30
 -16  -5   1  47.390    0.94
 -16  -5   3   1.890    0.45
 -16  -5   5  11.350    0.53
 -16  -5   6  18.210    0.72
 -16  -5   7   7.270    0.69
 -16  -5   9   3.790    0.78
 -16  -5  10   5.740    1.50
 -16  -5  12   5.500    1.70
 -16  -5  14  10.690    0.78
 -16  -5  15  10.460    1.30
 -16  -4   1  166.70    4.00
 -16  -4   3  12.500    0.82
 -16  -4   4  22.850    0.53
 -16  -4   5   4.220    0.61
 -16  -4   6   8.010    0.49
 -16  -4   7  27.590    0.81
 -16  -4  14   4.610    0.71
 -16  -3   1  42.740    1.30
 -16  -3   2   6.130    0.57
 -16  -3   3   9.530    0.49
 -16  -3   5   2.120    0.49
 -16  -3   8   2.960    0.58
 -16  -3  15  28.520    2.00
 -16  -3  16  24.870    1.90
 -16  -3  17   2.610    0.64
 -16  -2   1  41.120    1.20
 -16  -2   2  19.640    0.61
 -16  -2   3   6.260    0.54
 -16  -2   5   3.610    0.46
 -16  -2   6   9.520    0.82
 -16  -2   8   5.010    0.55
 -16  -2   9   9.180    1.10
 -16  -2  10   2.130    0.50
 -16  -2  11   8.950    0.69
 -16  -2  13   3.300    0.85
 -16  -2  14   9.730    1.90
 -16  -2  15   8.740    1.80
 -16  -2  16  27.380    1.90
 -16  -1   1  14.420    0.98
 -16  -1   2  45.430    0.94
 -16  -1   3   2.250    0.42
 -16  -1   5   3.270    0.49
 -16  -1   6   4.120    0.54
 -16  -1   8   1.880    0.38
 -16  -1  10   3.560    0.49
 -16  -1  12   3.460    0.58
 -16   0   1  16.260    0.67
 -16   0   2  42.670    0.78
 -16   0   3  10.380    0.57
 -16   0   5   5.940    0.63
 -16   0   6   5.860    0.45
 -16   0   8   6.550    0.40
 -16   0   9   5.220    0.49
 -16   0  13   2.720    0.56
 -16   0  16  12.660    1.90
 -16   1   0   2.280    0.45
 -16   1   1  10.030    0.42
 -16   1   2   5.090    0.51
 -16   1   3  15.620    0.57
 -16   1   7   3.690    0.53
 -16   1   8   2.030    0.42
 -16   1   9  21.700    0.49
 -16   1  10  33.640    0.76
 -16   1  13   6.110    1.70
 -16   1  15   4.120    0.66
 -16   1  16   1.800    0.58
 -16   1  17   2.030    0.62
 -16   2   2   9.830    0.46
 -16   2   4   2.740    0.38
 -16   2   7   5.650    0.42
 -16   2   8  11.580    0.60
 -16   2   9  15.080    0.42
 -16   2  10  46.020    1.50
 -16   2  11   9.590    0.60
 -16   2  13   2.560    0.69
 -16   2  14   6.150    0.55
 -16   2  15   6.820    0.53
 -16   3   0   1.720    0.39
 -16   3   1  16.140    0.42
 -16   3   5   3.780    0.47
 -16   3   8  10.330    0.45
 -16   3   9   4.400    0.53
 -16   3  10  16.720    0.49
 -16   3  11  12.180    0.60
 -16   3  12   3.040    0.60
 -16   3  13   1.580    0.51
 -16   3  14   2.280    0.58
 -16   4   2   5.040    0.45
 -16   4   4  21.740    0.76
 -16   4   5  11.570    0.73
 -16   4   8   3.540    0.39
 -16   4   9  16.430    0.73
 -16   4  10   2.130    0.41
 -16   4  11   5.720    0.67
 -16   4  13   3.500    0.60
 -16   4  14   2.410    0.69
 -16   5   2   2.600    0.38
 -16   5   5   2.330    0.53
 -16   5   6   1.900    0.45
 -16   5   7  12.360    0.60
 -16   5   8   1.660    0.31
 -16   5   9   4.490    0.34
 -16   5  11   7.300    0.49
 -16   5  12  15.290    0.80
 -16   6   2   5.540    0.57
 -16   6   4   9.310    0.49
 -16   6   6   1.100    0.36
 -16   6   8   2.030    0.32
 -16   6   9   2.460    0.37
 -16   6  11  11.170    0.99
 -16   7   1   1.010    0.29
 -16   7   3  19.010    0.58
 -16   7   5   1.900    0.41
 -16   7   6   2.540    0.67
 -16   7   9   1.930    0.39
 -16   7  10   4.830    1.30
 -16   8   0  14.420    0.58
 -16   8   2   3.290    0.59
 -16   8   3   9.890    0.42
 -16   8   4  13.070    0.54
 -16   8   5   6.110    0.44
 -15 -18   1   2.360    0.46
 -15 -17   1  17.990    0.76
 -15 -17   2   3.050    0.52
 -15 -17   4   5.430    0.75
 -15 -16   3   3.660    0.55
 -15 -16   4  10.440    0.45
 -15 -16   7   2.200    0.61
 -15 -15   1  10.840    0.69
 -15 -15   3   1.540    0.47
 -15 -15   4   2.750    0.50
 -15 -15   7   2.720    0.85
 -15 -15   9  14.920    0.64
 -15 -14   2   9.340    0.65
 -15 -14   3   2.170    0.65
 -15 -14   7   2.280    0.69
 -15 -14   9  15.110    0.69
 -15 -13   2   4.110    0.49
 -15 -13   3  10.740    0.49
 -15 -13   7   4.930    0.78
 -15 -12   3   2.860    0.49
 -15 -12   4  29.470    1.20
 -15 -12   6   3.520    0.85
 -15 -12   9  10.180    1.80
 -15 -11   1   3.410    0.42
 -15 -11   2   6.410    0.54
 -15 -11   3   4.250    0.64
 -15 -11   6   3.150    0.85
 -15 -11   8   3.870    0.69
 -15 -11  11  19.240    1.70
 -15 -10   2  15.020    0.60
 -15 -10   3  68.750    1.40
 -15 -10   4  35.180    0.91
 -15 -10   5  22.140    0.80
 -15 -10   7   4.870    0.85
 -15  -9   1   4.020    0.65
 -15  -9   2   2.290    0.54
 -15  -9   3   2.680    0.55
 -15  -9   4  38.080    1.00
 -15  -9   6  10.670    2.80
 -15  -8   4  54.080    1.80
 -15  -8   5   1.990    0.60
 -15  -8   8   6.500    0.92
 -15  -8   9   6.640    1.90
 -15  -8  14   5.010    1.60
 -15  -7   1  11.250    0.57
 -15  -7   2   8.540    0.65
 -15  -7   3   2.600    0.45
 -15  -7   4   8.980    0.53
 -15  -7   5  25.200    0.72
 -15  -7   6  30.400    2.10
 -15  -7  13   8.470    1.80
 -15  -7  15   7.360    1.50
 -15  -6   2   6.020    0.57
 -15  -6   3   3.700    0.49
 -15  -6   4   1.940    0.54
 -15  -6   5   3.310    0.69
 -15  -6   6  35.000    1.30
 -15  -6   7  22.160    1.30
 -15  -6   8   2.760    0.78
 -15  -6   9   6.860    2.10
 -15  -5   1   2.800    0.63
 -15  -5   2  22.810    1.00
 -15  -5   3   7.770    0.49
 -15  -5   6   4.010    0.45
 -15  -5   7  21.720    1.10
 -15  -5   8   5.610    0.85
 -15  -4   2  25.330    0.60
 -15  -4   3   8.060    0.58
 -15  -4   4   2.300    0.42
 -15  -4   5   4.040    0.49
 -15  -4   6   9.820    0.46
 -15  -4   7  14.340    0.46
 -15  -4   8   1.900    0.55
 -15  -3   1  13.600    0.58
 -15  -3   2   4.030    0.45
 -15  -3   3   7.670    0.94
 -15  -3   5   2.910    0.46
 -15  -3   8  16.010    0.53
 -15  -3   9   1.500    0.49
 -15  -3  14   4.600    0.78
 -15  -2   2   3.210    0.54
 -15  -2   3   2.980    0.45
 -15  -2   4  22.980    0.76
 -15  -2   5   6.100    0.43
 -15  -2   6  23.470    0.71
 -15  -2   7  24.120    0.53
 -15  -2   8  10.280    0.41
 -15  -2  10   5.660    0.90
 -15  -1   1  21.150    0.75
 -15  -1   3   1.510    0.39
 -15  -1   6  11.730    0.53
 -15  -1   8  14.120    0.71
 -15  -1   9  24.130    0.78
 -15  -1  10   3.330    0.64
 -15  -1  11   2.110    0.67
 -15  -1  15  12.830    0.85
 -15  -1  16   2.660    0.78
 -15   0   1   2.490    0.45
 -15   0   2  10.240    0.57
 -15   0   3   2.100    0.40
 -15   0   4  23.300    0.82
 -15   0   8  10.880    0.65
 -15   0   9  11.150    0.65
 -15   0  11   3.390    0.49
 -15   0  12   8.770    0.81
 -15   0  13   7.800    0.55
 -15   0  14  10.990    0.75
 -15   0  16  20.970    1.60
 -15   1   0  43.090    1.20
 -15   1   1   6.300    1.10
 -15   1   2   2.690    0.49
 -15   1   3   5.470    0.45
 -15   1   4   7.770    0.78
 -15   1   6   2.280    0.45
 -15   1   7  10.010    0.64
 -15   1   8  10.930    0.57
 -15   1   9   1.420    0.39
 -15   1  10  11.090    0.49
 -15   1  12   8.530    0.99
 -15   1  14   5.250    0.64
 -15   1  15   4.800    1.20
 -15   1  16  25.260    2.50
 -15   1  17   6.630    0.58
 -15   2   0   3.260    0.49
 -15   2   1   2.960    0.60
 -15   2   2   5.530    0.44
 -15   2   3   2.040    0.42
 -15   2   4   5.090    0.49
 -15   2   5  11.970    0.46
 -15   2   6   7.480    0.57
 -15   2   9  26.250    0.57
 -15   2  10  38.880    1.20
 -15   2  11   3.810    0.75
 -15   2  15  17.140    3.20
 -15   2  17   7.240    1.70
 -15   3   0   3.850    0.49
 -15   3   1   7.320    0.60
 -15   3   3   1.440    0.46
 -15   3   4   6.430    0.39
 -15   3   5  16.320    0.53
 -15   3   7   1.550    0.45
 -15   3   8   1.460    0.39
 -15   3   9  12.880    0.53
 -15   3  10   9.890    0.64
 -15   3  11  25.420    0.60
 -15   3  12   2.330    0.75
 -15   3  13   2.530    0.60
 -15   3  16   8.740    2.50
 -15   3  18   9.990    0.99
 -15   4   0   1.290    0.36
 -15   4   2   6.520    0.40
 -15   4   3  18.350    0.57
 -15   4   4  11.690    0.69
 -15   4   5   5.040    0.51
 -15   4   6   7.510    0.86
 -15   4   8  11.410    0.58
 -15   4  10   3.240    0.57
 -15   4  11   8.010    0.49
 -15   4  12   2.880    0.58
 -15   4  13   3.380    0.58
 -15   4  16   1.570    0.48
 -15   4  17  11.360    1.50
 -15   5   1  37.110    0.94
 -15   5   3   2.550    0.41
 -15   5   5   4.050    0.49
 -15   5   6  21.850    1.10
 -15   5   7   3.170    0.53
 -15   5   9  18.370    0.57
 -15   5  10  11.420    0.57
 -15   5  12   1.620    0.38
 -15   5  16   3.960    0.63
 -15   6   0   8.650    0.53
 -15   6   1   1.250    0.39
 -15   6   3   7.790    0.45
 -15   6   4  22.730    0.53
 -15   6   5  13.270    0.73
 -15   6   6   4.110    0.69
 -15   6   7   3.820    0.79
 -15   6   8   6.300    0.42
 -15   6   9   3.060    1.00
 -15   6  14   2.630    0.87
 -15   7   0   5.140    0.45
 -15   7   1   2.100    0.38
 -15   7   2  21.220    0.49
 -15   7   3   7.210    0.57
 -15   7   4  28.360    0.60
 -15   7   5  14.520    0.72
 -15   7   8   9.820    0.76
 -15   7   9  16.070    1.10
 -15   7  11   7.180    0.44
 -15   7  13   2.360    0.56
 -15   8   0   1.420    0.41
 -15   8   2   4.820    0.72
 -15   8   3   1.940    0.45
 -15   8   4  10.060    0.76
 -15   8   5  65.340    1.70
 -15   8   6  24.710    0.67
 -15   8   7   5.330    0.50
 -15   8  10   1.200    0.38
 -15   9   1   9.080    0.58
 -15   9   2  10.440    0.76
 -15   9   3   1.720    0.48
 -15   9   5  11.640    0.54
 -15   9   6   2.960    0.51
 -15   9   9   1.810    0.35
 -14 -18   1   7.760    0.40
 -14 -18   2  17.000    0.55
 -14 -18   4  11.180    1.20
 -14 -17   2   1.590    0.43
 -14 -17   3  12.730    0.80
 -14 -16   1   6.960    0.45
 -14 -16   3  31.910    1.10
 -14 -16   5   6.440    0.87
 -14 -16   6   6.380    0.78
 -14 -16   8  34.260    1.10
 -14 -15   1   9.050    0.75
 -14 -15   2   3.490    0.55
 -14 -15   3   5.160    0.49
 -14 -15   4   3.110    0.65
 -14 -15   9   5.290    0.55
 -14 -14   1   2.480    0.49
 -14 -14   2  14.880    0.58
 -14 -14   8  23.500    2.10
 -14 -14   9  69.880    2.20
 -14 -14  11   6.470    0.81
 -14 -13   1  44.910    1.70
 -14 -13   2   6.850    0.53
 -14 -13   4   5.230    0.67
 -14 -13   5   4.120    0.78
 -14 -13  10  19.080    1.70
 -14 -12   1   4.500    0.54
 -14 -12   2   2.580    0.57
 -14 -12   3  13.870    0.47
 -14 -12   4   2.750    0.50
 -14 -12   7   6.450    0.75
 -14 -12   9   6.060    0.78
 -14 -12  10  18.320    0.99
 -14 -11   1   6.290    0.49
 -14 -11   2  29.840    0.73
 -14 -11   4   6.670    0.42
 -14 -11   5   8.930    1.00
 -14 -11   7  11.020    2.30
 -14 -10   1   6.310    0.63
 -14 -10   3  93.260    2.30
 -14 -10   4  57.150    1.50
 -14 -10   5  16.880    0.70
 -14 -10   7   9.990    2.20
 -14  -9   2  11.300    0.49
 -14  -9   3  35.450    0.64
 -14  -9   4  144.50    2.20
 -14  -9   5  11.040    0.75
 -14  -9   6  12.430    0.81
 -14  -9   9   9.910    2.20
 -14  -9  10  13.450    1.90
 -14  -9  11  12.780    2.00
 -14  -8   1   4.360    0.45
 -14  -8   2   8.270    0.53
 -14  -8   3   1.860    0.42
 -14  -8   4  140.20    2.30
 -14  -8   5  40.430    1.20
 -14  -8   6   3.490    0.98
 -14  -8   7  20.650    2.30
 -14  -7   1   6.570    1.00
 -14  -7   2  16.340    0.69
 -14  -7   3  20.400    0.85
 -14  -7   5  75.780    2.00
 -14  -7   6  15.470    0.61
 -14  -7   7   4.140    0.64
 -14  -6   1  25.690    0.51
 -14  -6   2   6.540    0.53
 -14  -6   3   6.070    0.42
 -14  -6   5  35.600    1.30
 -14  -6   6   2.050    0.53
 -14  -6   7   3.070    0.55
 -14  -6  16   7.470    1.50
 -14  -5   1  15.110    0.67
 -14  -5   3  10.080    0.53
 -14  -5   4  45.130    0.73
 -14  -5   5  51.860    0.90
 -14  -5   6  16.550    0.63
 -14  -5   7  17.120    0.58
 -14  -5   8  22.070    1.20
 -14  -5  12   7.010    2.00
 -14  -4   1   6.150    0.49
 -14  -4   2  15.200    0.63
 -14  -4   3   3.900    0.57
 -14  -4   4   3.740    0.57
 -14  -4   5  21.000    0.53
 -14  -4   9  25.830    2.80
 -14  -4  12  16.080    2.40
 -14  -4  13  93.340    4.90
 -14  -4  20   3.060    0.66
 -14  -3   1  46.360    0.76
 -14  -3   2   7.760    0.47
 -14  -3   4   4.250    0.54
 -14  -3   5   2.960    0.54
 -14  -3   6  19.190    0.53
 -14  -3   9   7.700    0.63
 -14  -3  14  70.530    3.80
 -14  -3  17   5.810    1.90
 -14  -3  20  16.340    1.70
 -14  -2   1  12.070    0.65
 -14  -2   2   6.400    0.53
 -14  -2   3  16.410    0.53
 -14  -2   4   3.360    0.65
 -14  -2   6   5.990    0.60
 -14  -2   7  16.640    0.57
 -14  -2   9  11.110    0.53
 -14  -2  10   8.550    0.67
 -14  -2  11   8.470    0.75
 -14  -2  12   4.060    0.87
 -14  -2  13  41.270    1.20
 -14  -2  14  55.890    1.80
 -14  -2  16   9.940    2.10
 -14  -1   2  10.780    0.46
 -14  -1   3   3.060    0.53
 -14  -1   4  31.720    0.68
 -14  -1   5   2.570    0.69
 -14  -1   6   6.140    0.57
 -14  -1   9   7.980    0.49
 -14  -1  10   8.020    1.20
 -14  -1  11   4.300    0.69
 -14  -1  12  15.000    0.80
 -14  -1  14  34.810    1.30
 -14  -1  15   3.530    0.85
 -14  -1  19   7.510    1.80
 -14  -1  20   6.340    1.70
 -14   0   1  21.130    0.51
 -14   0   2   7.340    0.71
 -14   0   3  21.250    0.53
 -14   0   4  16.960    0.44
 -14   0   6  12.820    0.49
 -14   0   7   4.760    0.49
 -14   0   8   6.810    0.43
 -14   0   9   5.460    0.38
 -14   0  13   4.010    0.85
 -14   0  14  14.240    0.99
 -14   0  18   4.200    0.78
 -14   1   0   5.040    0.41
 -14   1   1  40.660    0.96
 -14   1   3   3.950    0.42
 -14   1   5   2.930    0.70
 -14   1   6   7.690    0.57
 -14   1   7  16.000    0.75
 -14   1   8  48.290    0.94
 -14   1   9   5.590    0.80
 -14   1  10   2.450    0.55
 -14   1  11   4.350    0.49
 -14   1  12   6.400    0.65
 -14   1  13  20.800    1.40
 -14   1  14  12.170    1.60
 -14   1  15   8.870    2.10
 -14   2   0  22.890    0.57
 -14   2   1   1.750    0.40
 -14   2   3   4.060    0.39
 -14   2   5   9.720    0.82
 -14   2   6  17.260    0.57
 -14   2   8  125.10    2.90
 -14   2   9  11.110    1.00
 -14   2  13   2.170    0.60
 -14   2  14   5.250    0.87
 -14   2  17   2.150    0.58
 -14   2  19   5.690    1.70
 -14   3   1   9.510    0.47
 -14   3   2   1.850    0.40
 -14   3   3   1.790    0.40
 -14   3   6  11.630    0.60
 -14   3   7  38.770    0.74
 -14   3   8  31.550    0.87
 -14   3   9  48.340    0.77
 -14   3  10   5.910    0.49
 -14   3  11  14.430    0.63
 -14   3  12  14.200    1.00
 -14   3  13   5.550    1.30
 -14   3  15  13.150    0.69
 -14   4   0   1.510    0.41
 -14   4   1   2.100    0.50
 -14   4   2  22.370    0.60
 -14   4   3  20.510    0.60
 -14   4   4   3.400    0.38
 -14   4   7  26.310    0.60
 -14   4   8  25.540    0.64
 -14   4   9   5.540    0.61
 -14   4  11   4.040    0.57
 -14   4  16   2.810    0.47
 -14   5   2  15.170    0.53
 -14   5   3  10.930    0.57
 -14   5   4   4.750    0.49
 -14   5   5  25.040    0.51
 -14   5   6  17.160    0.63
 -14   5   7  13.260    0.49
 -14   5   8  10.320    0.60
 -14   5   9  20.910    0.57
 -14   5  10  15.800    0.78
 -14   5  11   2.520    0.38
 -14   5  12   6.990    0.90
 -14   5  14  16.230    1.40
 -14   5  15   2.610    0.81
 -14   5  16   2.570    0.54
 -14   5  17   4.130    0.51
 -14   5  19   3.760    1.10
 -14   6   0   4.540    0.49
 -14   6   1   3.990    0.57
 -14   6   2  23.450    0.77
 -14   6   3   1.730    0.42
 -14   6   7  10.150    0.53
 -14   6   8   3.270    0.49
 -14   6   9  36.610    1.50
 -14   6  11  19.130    0.63
 -14   6  12   1.780    0.50
 -14   6  19   4.050    0.78
 -14   7   0   5.030    0.63
 -14   7   1   5.110    0.57
 -14   7   3   7.120    0.40
 -14   7   4   5.500    0.54
 -14   7   5   1.970    0.49
 -14   7   7  10.670    0.45
 -14   7   8  20.040    0.57
 -14   7   9   8.510    0.49
 -14   7  10   7.790    0.49
 -14   7  11   8.800    0.67
 -14   7  12   2.350    0.46
 -14   7  17   7.820    1.40
 -14   8   0   1.910    0.38
 -14   8   1  49.660    0.73
 -14   8   2  19.470    1.10
 -14   8   3  14.640    0.53
 -14   8   5   1.640    0.49
 -14   8   6   8.610    0.98
 -14   8   8   3.380    0.61
 -14   8   9   8.320    0.55
 -14   8  12   4.420    0.81
 -14   9   1   2.050    0.41
 -14   9   2   9.310    0.45
 -14   9   5   1.920    0.45
 -14   9   6   2.420    0.42
 -14   9   7  14.060    1.00
 -14   9  12   3.340    0.50
 -14  10   0   3.100    0.42
 -14  10   2  41.210    0.94
 -14  10   3   4.180    0.47
 -14  10   4   7.580    0.54
 -14  10   6   2.310    0.64
 -14  10   8   9.200    0.60
 -14  11   0  26.210    0.75
 -14  11   5  12.670    0.70
 -13 -19   1   3.940    0.42
 -13 -19   2  11.180    0.41
 -13 -18   1   3.820    0.42
 -13 -18   2   3.060    0.55
 -13 -18   5   2.800    0.60
 -13 -17   1   4.720    0.49
 -13 -17   2  10.770    0.76
 -13 -17   4   7.680    0.85
 -13 -17   5   6.270    0.60
 -13 -16   1   3.410    0.45
 -13 -16   2  25.890    0.85
 -13 -16   4   2.360    0.45
 -13 -16   5   8.270    0.55
 -13 -16   6  21.300    2.00
 -13 -16   8   7.050    2.30
 -13 -16   9   3.170    0.64
 -13 -15   1   3.170    0.55
 -13 -15   4  11.100    0.58
 -13 -15   5   5.460    0.95
 -13 -15   7  38.470    1.60
 -13 -15   8   4.510    0.75
 -13 -15  10   1.700    0.50
 -13 -15  12   8.210    1.30
 -13 -14   2   5.510    0.67
 -13 -14   3   9.050    0.45
 -13 -14   5   3.570    0.78
 -13 -14   6  18.490    0.87
 -13 -14   7  19.770    1.20
 -13 -14   9  11.940    1.70
 -13 -14  10   6.500    0.71
 -13 -14  13   5.950    1.40
 -13 -13   1  15.120    0.75
 -13 -13   4   5.980    0.57
 -13 -13   5  13.940    0.99
 -13 -13   7   7.070    0.75
 -13 -13   9   4.390    0.78
 -13 -13  12   4.400    1.40
 -13 -12   2  51.010    0.90
 -13 -12   3   8.660    0.71
 -13 -12   4   3.600    0.45
 -13 -12   7   9.210    1.30
 -13 -12   9   9.400    0.92
 -13 -12  11  24.590    1.10
 -13 -11   1  31.080    0.60
 -13 -11   2   1.660    0.45
 -13 -11   3  19.040    0.83
 -13 -11   6   9.940    0.99
 -13 -11   8  28.830    1.30
 -13 -11   9   7.800    0.92
 -13 -11  10  11.630    2.10
 -13 -11  11  12.550    0.92
 -13 -11  13  10.800    1.50
 -13 -10   1  142.40    2.10
 -13 -10   2  20.940    0.61
 -13 -10   3  18.220    0.57
 -13 -10   4  78.180    1.50
 -13 -10   5   2.800    0.57
 -13 -10  10  70.100    3.00
 -13 -10  11   5.480    1.80
 -13 -10  12  11.130    2.00
 -13  -9   1   6.340    0.42
 -13  -9   2   6.880    0.54
 -13  -9   4   7.690    0.42
 -13  -9   5   5.110    0.54
 -13  -9   6   3.560    0.85
 -13  -9  10   6.540    0.85
 -13  -9  13   7.470    0.85
 -13  -9  14  11.340    1.90
 -13  -8   1   4.470    0.49
 -13  -8   2  26.110    0.73
 -13  -8   3  29.580    0.64
 -13  -8   4   5.740    0.51
 -13  -8   5  18.310    0.60
 -13  -8   6  38.400    1.10
 -13  -8   7   6.470    2.00
 -13  -7   2  54.390    0.91
 -13  -7   3  12.730    0.53
 -13  -7   4  10.970    0.49
 -13  -7   5   6.070    0.55
 -13  -7   6  11.960    0.65
 -13  -7   7  10.860    0.75
 -13  -7   8  10.900    2.10
 -13  -7  10  35.070    1.30
 -13  -6   1   1.470    0.42
 -13  -6   3   1.710    0.45
 -13  -6   4  37.390    0.57
 -13  -6   5  38.820    0.60
 -13  -6   6  10.030    0.69
 -13  -6   7  20.770    1.30
 -13  -6   8   6.250    1.70
 -13  -6  11  12.590    2.10
 -13  -5   2   2.440    0.78
 -13  -5   3  21.290    0.44
 -13  -5   4  44.880    0.72
 -13  -5   5  50.760    0.77
 -13  -5   6   6.180    0.60
 -13  -5   9  18.250    2.20
 -13  -5  11  11.980    0.99
 -13  -4   2   7.490    0.58
 -13  -4   3  41.870    0.73
 -13  -4   4  13.650    0.57
 -13  -4   5  29.860    0.57
 -13  -4   6   1.780    0.35
 -13  -4   7   2.610    0.49
 -13  -4   8  13.930    0.80
 -13  -4  11  17.820    0.99
 -13  -4  13   8.230    1.90
 -13  -4  15   9.120    1.80
 -13  -4  19  83.290    5.30
 -13  -4  21   5.930    1.60
 -13  -4  22   1.880    0.58
 -13  -3   1   2.790    0.42
 -13  -3   2  12.460    0.43
 -13  -3   3  19.640    0.53
 -13  -3   5  16.790    0.85
 -13  -3   6   8.580    0.69
 -13  -3   8   8.030    0.45
 -13  -3   9   1.680    0.55
 -13  -3  11   3.050    0.78
 -13  -2   1  12.100    0.38
 -13  -2   2   4.650    0.57
 -13  -2   3   6.560    0.60
 -13  -2   4  30.030    0.94
 -13  -2   5  26.910    0.57
 -13  -2   6  38.450    0.90
 -13  -2   8   4.960    0.39
 -13  -2   9   2.490    0.45
 -13  -2  12  22.490    1.10
 -13  -2  15   5.760    0.92
 -13  -2  16  10.730    2.20
 -13  -2  18   4.250    0.85
 -13  -2  20   9.240    1.90
 -13  -2  23   5.670    1.40
 -13  -1   1   8.180    0.43
 -13  -1   2  14.850    0.57
 -13  -1   3   1.930    0.45
 -13  -1   4  10.790    0.60
 -13  -1   5  23.400    0.78
 -13  -1   6  11.060    0.69
 -13  -1   7  29.520    0.85
 -13  -1   8   6.020    0.80
 -13  -1   9  11.000    0.87
 -13  -1  10   4.240    0.63
 -13  -1  11   4.140    0.54
 -13  -1  12   6.090    0.54
 -13  -1  13  20.680    1.20
 -13  -1  14  23.250    2.40
 -13  -1  17   2.810    0.92
 -13  -1  20  11.220    1.90
 -13  -1  21   9.690    1.60
 -13   0   1   4.600    0.40
 -13   0   2  45.340    0.82
 -13   0   3   5.420    0.45
 -13   0   4   7.960    0.40
 -13   0   5   5.790    0.49
 -13   0   6  50.500    1.10
 -13   0   7  35.110    0.80
 -13   0   9  18.680    0.67
 -13   0  10   4.610    0.54
 -13   0  11  41.360    2.20
 -13   0  12  34.710    1.50
 -13   0  14  40.460    1.40
 -13   0  17   6.570    0.92
 -13   0  21   9.250    0.92
 -13   0  22   2.070    0.66
 -13   1   0  24.630    0.54
 -13   1   1   2.340    0.45
 -13   1   2  14.190    0.44
 -13   1   3   8.940    0.50
 -13   1   4   5.800    0.40
 -13   1   5   2.730    0.39
 -13   1   6  22.200    0.60
 -13   1   8  21.480    0.82
 -13   1  10   2.530    0.49
 -13   1  11   3.660    0.85
 -13   1  12   3.860    0.75
 -13   1  13  23.850    1.20
 -13   1  14  65.890    3.60
 -13   1  16  11.930    0.60
 -13   2   0   8.590    0.39
 -13   2   1  17.420    0.44
 -13   2   2  18.500    0.57
 -13   2   3   2.580    0.60
 -13   2   4  13.630    0.42
 -13   2   5  17.680    0.60
 -13   2   7  64.950    1.30
 -13   2   8  28.730    0.76
 -13   2   9   6.450    0.58
 -13   2  11  11.230    0.58
 -13   2  13  40.040    1.20
 -13   2  14   6.090    0.60
 -13   2  15   9.110    0.75
 -13   2  16   6.010    0.60
 -13   2  18   5.550    0.85
 -13   3   1   2.470    0.45
 -13   3   2   9.460    0.60
 -13   3   3   2.490    0.40
 -13   3   4   4.650    0.42
 -13   3   5   8.310    0.53
 -13   3   6  15.790    0.57
 -13   3   7  25.600    0.53
 -13   3   8  39.330    0.89
 -13   3   9  36.670    0.85
 -13   3  10   1.470    0.45
 -13   3  12   2.440    0.60
 -13   3  14   9.640    0.69
 -13   3  16   4.280    0.85
 -13   3  17   6.350    1.30
 -13   3  19   3.610    0.75
 -13   3  20   2.880    0.71
 -13   4   0   7.940    0.41
 -13   4   1  48.580    0.70
 -13   4   2  24.050    0.51
 -13   4   3   7.040    0.41
 -13   4   4  48.330    1.10
 -13   4   5   8.060    0.60
 -13   4   6  44.370    0.82
 -13   4   7   2.840    0.42
 -13   4   8  20.740    0.70
 -13   4   9  21.630    0.78
 -13   4  12   4.390    0.55
 -13   4  13   3.150    0.92
 -13   4  15   8.740    0.85
 -13   4  16   5.000    0.85
 -13   4  21   4.950    1.10
 -13   5   0   5.970    0.57
 -13   5   1   6.810    0.46
 -13   5   2   1.330    0.40
 -13   5   3   8.000    0.46
 -13   5   4   5.700    0.41
 -13   5   5   5.390    0.50
 -13   5   6   2.400    0.49
 -13   5   7  11.820    0.47
 -13   5   8  21.120    0.73
 -13   5   9   1.510    0.49
 -13   5  11   3.080    0.45
 -13   5  12   2.870    0.71
 -13   5  15  12.690    1.30
 -13   5  16   6.030    0.68
 -13   5  17   2.480    0.78
 -13   6   0  13.650    0.57
 -13   6   1  11.690    0.44
 -13   6   2  12.430    0.53
 -13   6   3  16.490    0.71
 -13   6   5  23.240    0.60
 -13   6   6  23.320    0.57
 -13   6   7  14.630    0.64
 -13   6   9   4.360    0.45
 -13   6  12   6.880    1.00
 -13   6  13   5.760    1.80
 -13   6  14   3.490    0.58
 -13   6  15   5.130    0.78
 -13   6  16  19.270    0.98
 -13   6  17   6.340    1.70
 -13   6  19   2.850    0.56
 -13   7   0  10.780    0.57
 -13   7   1  21.400    0.63
 -13   7   2  48.600    1.00
 -13   7   3  18.300    0.74
 -13   7   6   9.750    0.49
 -13   7   7  22.900    0.60
 -13   7   9   7.950    0.53
 -13   7  15   4.460    0.57
 -13   7  16   5.640    0.58
 -13   8   0  19.550    0.73
 -13   8   2  32.310    0.72
 -13   8   3  72.010    1.70
 -13   8   4  46.510    0.78
 -13   8   5  17.000    0.75
 -13   8   6   1.940    0.42
 -13   8   8   9.690    0.65
 -13   8   9   1.630    0.38
 -13   8  11   7.930    0.55
 -13   8  18   3.220    0.66
 -13   9   0  17.540    0.61
 -13   9   3  76.910    1.90
 -13   9   4  15.960    0.69
 -13   9   6   2.230    0.49
 -13   9   7   3.320    0.45
 -13   9   8   1.560    0.50
 -13   9  10   2.410    0.42
 -13  10   1  17.150    1.20
 -13  10   5   8.650    0.99
 -13  10   6   4.740    0.78
 -13  10  11   3.560    0.38
 -13  10  12   3.350    0.44
 -13  10  13   3.180    0.38
 -13  11   0  10.940    1.30
 -13  11   2  18.420    0.80
 -13  11   3   2.100    0.53
 -13  11   4  11.850    0.62
 -13  11   9  17.510    0.60
 -13  11  11   8.050    0.58
 -13  12   1   5.890    1.40
 -12 -19   1   1.730    0.41
 -12 -19   2   1.610    0.45
 -12 -19   3   3.000    0.47
 -12 -18   2  19.490    0.60
 -12 -18   3   8.280    0.63
 -12 -18   4  15.790    0.95
 -12 -18   5  31.380    1.70
 -12 -17   1  28.460    0.98
 -12 -17   2   2.620    0.53
 -12 -17   3  11.860    0.65
 -12 -17   4   4.700    0.55
 -12 -17   5   2.110    0.44
 -12 -17   6   2.320    0.75
 -12 -17   7   5.470    0.50
 -12 -17   8   7.340    0.71
 -12 -16   1  43.930    0.86
 -12 -16   2   3.650    0.58
 -12 -16   3   2.300    0.49
 -12 -16   4  21.220    0.98
 -12 -16   5   9.960    0.60
 -12 -16   6  38.380    0.80
 -12 -16   7   2.070    0.55
 -12 -16  11   1.450    0.42
 -12 -15   1  17.350    0.75
 -12 -15   4   6.310    0.72
 -12 -15   7   6.920    0.60
 -12 -15   8   8.850    1.60
 -12 -15   9  52.750    1.30
 -12 -14   1   9.610    0.46
 -12 -14   2   1.850    0.45
 -12 -14   4   2.100    0.63
 -12 -14   6  18.170    0.80
 -12 -14   7  62.810    1.40
 -12 -14   9  14.740    1.60
 -12 -14  12   3.170    0.62
 -12 -13   1   2.080    0.53
 -12 -13   4   2.180    0.55
 -12 -13   5   2.590    0.70
 -12 -13   6  11.480    1.10
 -12 -13   7  25.790    1.40
 -12 -13   8  32.760    2.40
 -12 -13   9  31.970    1.10
 -12 -13  12   3.050    0.68
 -12 -12   1   1.880    0.38
 -12 -12   2   9.050    0.53
 -12 -12   3   5.190    0.49
 -12 -12   4   9.480    0.49
 -12 -12   5   8.230    0.53
 -12 -12   8  41.420    1.60
 -12 -12  11   6.730    1.70
 -12 -12  15  11.660    1.60
 -12 -11   1   1.180    0.37
 -12 -11   2  27.970    0.76
 -12 -11   3  15.840    0.63
 -12 -11   4   1.930    0.49
 -12 -11   5   5.190    0.61
 -12 -11   6   3.130    0.69
 -12 -11   8  11.620    1.50
 -12 -11  10  35.810    1.50
 -12 -10   1  69.440    1.30
 -12 -10   2  29.120    0.73
 -12 -10   3  25.920    1.00
 -12 -10   4   2.520    0.39
 -12 -10   5   1.850    0.39
 -12 -10   6   3.360    0.49
 -12 -10   7  10.720    1.40
 -12 -10   8  26.420    2.10
 -12 -10  10   7.700    2.20
 -12 -10  15   9.250    1.90
 -12  -9   1  99.460    1.80
 -12  -9   2  266.40    3.30
 -12  -9   4  37.460    0.78
 -12  -9   7   6.170    1.60
 -12  -9   8  28.560    2.30
 -12  -9   9  19.760    1.10
 -12  -9  10   8.490    0.92
 -12  -9  11   5.960    1.70
 -12  -9  12   7.770    2.10
 -12  -8   1  34.460    0.57
 -12  -8   2  238.70    2.50
 -12  -8   3  86.820    1.50
 -12  -8   4   8.000    0.38
 -12  -8   5  43.120    0.72
 -12  -8   8   2.900    0.81
 -12  -8   9  10.280    1.20
 -12  -8  10  16.410    2.10
 -12  -7   1  90.260    1.20
 -12  -7   2  35.030    0.53
 -12  -7   3  189.20    2.90
 -12  -7   4  17.800    0.49
 -12  -7   6  12.950    0.54
 -12  -7  10   4.300    0.85
 -12  -7  16  38.710    2.20
 -12  -6   1  41.600    1.30
 -12  -6   3  48.220    0.87
 -12  -6   4   8.910    0.44
 -12  -6   5   8.560    0.49
 -12  -6   6  14.570    0.60
 -12  -6   9  16.800    1.10
 -12  -6  10  11.750    1.20
 -12  -6  11   9.970    2.00
 -12  -6  12  26.120    1.10
 -12  -6  14  12.390    0.99
 -12  -5   1   9.000    0.46
 -12  -5   2  62.410    1.70
 -12  -5   3  108.00    1.60
 -12  -5   4  34.810    0.53
 -12  -5   5  17.470    0.49
 -12  -5   6  54.660    1.10
 -12  -5   7   8.220    0.39
 -12  -5   9   4.500    0.78
 -12  -5  11  30.640    2.20
 -12  -5  14   4.070    1.10
 -12  -5  16  11.340    1.90
 -12  -5  17  37.310    2.00
 -12  -4   2   9.320    0.39
 -12  -4   3  42.350    0.83
 -12  -4   4   2.960    0.42
 -12  -4   5   5.440    0.45
 -12  -4   7  25.880    0.60
 -12  -4   9  17.740    1.50
 -12  -4  10  34.450    1.30
 -12  -4  12   8.350    1.90
 -12  -4  21  16.340    1.80
 -12  -3   2   1.580    0.47
 -12  -3   3   1.770    0.32
 -12  -3   4  20.110    0.49
 -12  -3   5  13.120    0.60
 -12  -3   7  11.550    0.45
 -12  -3   8  19.030    0.47
 -12  -3   9   3.330    0.45
 -12  -3  10   6.320    0.92
 -12  -3  11  194.90    4.00
 -12  -3  12  119.20    5.60
 -12  -3  14   9.260    0.92
 -12  -3  18  18.710    2.20
 -12  -2   1  61.030    0.99
 -12  -2   2  14.100    0.47
 -12  -2   3   2.030    0.47
 -12  -2   4  41.630    0.69
 -12  -2   5  30.210    0.57
 -12  -2   6   7.170    0.49
 -12  -2   7   9.020    0.45
 -12  -2   9  12.410    0.46
 -12  -2  10   4.150    0.54
 -12  -2  11  97.890    2.40
 -12  -2  12  147.20    3.30
 -12  -2  15   9.590    2.30
 -12  -2  18   9.020    0.92
 -12  -2  23   4.830    1.50
 -12  -1   1  12.810    0.53
 -12  -1   2  27.330    0.61
 -12  -1   3  15.960    0.53
 -12  -1   5   4.890    0.45
 -12  -1   6   2.710    0.42
 -12  -1   7  27.650    0.67
 -12  -1   9  19.490    0.57
 -12  -1  10  97.730    2.30
 -12  -1  12  134.90    3.60
 -12  -1  13   2.500    0.60
 -12  -1  17  15.070    1.10
 -12  -1  18  10.840    2.10
 -12   0   1  16.430    0.46
 -12   0   2   4.810    0.42
 -12   0   3  12.970    0.60
 -12   0   4   2.000    0.49
 -12   0   5   5.040    0.40
 -12   0   6  21.320    0.75
 -12   0   7   8.250    0.49
 -12   0   9   4.010    0.49
 -12   0  10   1.730    0.49
 -12   0  11   1.850    0.55
 -12   0  12  17.660    0.87
 -12   0  16   3.640    0.85
 -12   0  17   3.520    0.92
 -12   0  19  21.160    2.20
 -12   0  22   3.750    0.78
 -12   1   3   1.890    0.40
 -12   1   5   2.260    0.35
 -12   1   6  30.330    0.81
 -12   1   8  13.480    1.00
 -12   1  10  13.450    0.57
 -12   1  11  30.090    0.95
 -12   1  12  57.030    2.60
 -12   1  13   7.960    0.92
 -12   1  17  10.940    1.80
 -12   1  21  10.080    0.85
 -12   2   2   3.580    0.38
 -12   2   4   3.640    0.35
 -12   2   5  17.750    0.40
 -12   2   6  191.90    2.40
 -12   2   7  37.790    0.67
 -12   2   9  18.470    0.50
 -12   2  11   2.490    0.45
 -12   2  14  11.170    1.00
 -12   2  16   4.400    0.71
 -12   2  20  48.910    2.40
 -12   2  21   6.160    0.85
 -12   3   0   1.190    0.37
 -12   3   1  18.700    0.40
 -12   3   2  12.070    0.43
 -12   3   3  15.660    0.44
 -12   3   4  13.370    0.63
 -12   3   5  118.70    1.60
 -12   3   6  122.10    2.00
 -12   3   7  74.820    1.40
 -12   3   9  55.330    0.88
 -12   3  10  21.080    0.67
 -12   3  11  11.550    0.67
 -12   3  13  17.470    1.40
 -12   3  16   3.590    0.60
 -12   3  19   6.960    0.85
 -12   3  20  17.060    1.20
 -12   3  21  27.230    2.10
 -12   4   0  42.360    0.70
 -12   4   1  11.290    0.49
 -12   4   2  30.120    0.80
 -12   4   3   1.450    0.42
 -12   4   4  10.350    0.42
 -12   4   5  37.340    0.52
 -12   4   6  51.280    0.70
 -12   4   7  19.780    0.70
 -12   4   8  32.560    0.85
 -12   4   9   4.920    0.57
 -12   4  10   4.410    0.54
 -12   4  12   2.640    0.54
 -12   4  16   5.560    0.55
 -12   4  19   2.970    0.85
 -12   4  21  52.720    3.10
 -12   5   0  22.540    0.60
 -12   5   1  26.020    0.73
 -12   5   2  25.650    0.47
 -12   5   3  13.620    0.60
 -12   5   4  65.530    1.00
 -12   5   5  47.030    0.74
 -12   5   6  19.920    0.78
 -12   5   7  56.630    0.76
 -12   5   9  16.340    0.87
 -12   5  10  13.660    0.50
 -12   5  12  21.020    0.72
 -12   5  13  10.530    1.10
 -12   5  15  12.840    0.92
 -12   5  17  10.990    2.20
 -12   5  18   6.530    0.85
 -12   5  19   9.460    0.85
 -12   5  20   7.610    1.60
 -12   6   0   7.430    0.49
 -12   6   1  30.560    0.94
 -12   6   3   1.340    0.38
 -12   6   4  17.420    0.45
 -12   6   5   7.760    0.72
 -12   6   6   2.900    0.49
 -12   6   7  54.690    1.10
 -12   6   8   6.230    0.53
 -12   6   9  50.140    1.40
 -12   6  12   4.160    0.39
 -12   6  17   6.320    1.40
 -12   6  22   3.900    0.78
 -12   7   0   3.120    0.42
 -12   7   1  34.450    0.79
 -12   7   3   9.920    0.49
 -12   7   4   5.750    0.57
 -12   7   5   4.420    0.60
 -12   7   6  26.040    0.69
 -12   7   8  23.820    0.67
 -12   7   9   7.370    0.54
 -12   7  10   3.790    0.42
 -12   7  12   2.770    0.55
 -12   7  13   2.920    0.65
 -12   7  15   3.780    0.78
 -12   7  21  13.900    0.78
 -12   7  22   3.480    0.54
 -12   8   0  14.090    0.60
 -12   8   1  13.890    0.47
 -12   8   3   1.830    0.49
 -12   8   4   2.500    0.64
 -12   8   6   5.250    0.57
 -12   8   8   1.440    0.39
 -12   8   9   1.530    0.45
 -12   8  10  14.340    0.49
 -12   8  13   1.860    0.44
 -12   8  15  19.560    1.40
 -12   8  16  18.730    1.70
 -12   8  17   8.980    0.99
 -12   8  20   4.960    1.50
 -12   8  21   2.420    0.62
 -12   9   0  38.830    1.30
 -12   9   1   2.740    0.49
 -12   9   2   1.850    0.49
 -12   9   3   9.430    0.69
 -12   9   5  29.610    1.10
 -12   9   6   6.030    0.60
 -12   9   7   2.420    0.45
 -12   9  10   2.690    0.65
 -12   9  11  10.000    0.54
 -12   9  13   2.650    0.42
 -12   9  14  48.980    1.40
 -12   9  16  26.040    0.99
 -12   9  19   9.870    1.30
 -12  10   0  54.070    1.30
 -12  10   1   6.370    0.64
 -12  10   2   3.060    0.64
 -12  10   4   5.790    1.40
 -12  10   7   4.850    1.10
 -12  10   8   2.080    0.67
 -12  10  10  10.010    0.57
 -12  10  12   2.580    0.44
 -12  10  14  25.780    1.20
 -12  10  16   5.130    1.10
 -12  10  17  10.270    1.60
 -12  11   0   8.960    0.80
 -12  11   2   6.070    0.58
 -12  11   3  12.250    0.57
 -12  11   4   2.000    0.64
 -12  11   8   8.750    0.78
 -12  11  10   9.200    0.64
 -12  11  11  10.440    0.55
 -12  11  12   5.050    0.47
 -12  11  13   4.560    0.46
 -12  12   1   9.380    0.71
 -12  12   3  11.880    0.99
 -12  12   4   4.100    1.30
 -12  12   8   5.720    0.61
 -12  12  11   2.330    0.57
 -12  12  12   3.890    0.50
 -12  13   1   7.390    1.20
 -11 -20   2   5.430    1.30
 -11 -19   1  21.800    0.75
 -11 -19   2   1.520    0.43
 -11 -19   4   2.400    0.52
 -11 -18   1   7.680    0.76
 -11 -18   2   3.840    0.45
 -11 -18   3   8.520    0.80
 -11 -18   6   6.880    0.55
 -11 -18   8   2.460    0.65
 -11 -17   1   6.740    0.45
 -11 -17   2  12.780    0.53
 -11 -17   3  10.350    0.54
 -11 -17   7   5.060    0.70
 -11 -16   2   3.900    0.45
 -11 -16   3  10.240    0.49
 -11 -16   4   2.060    0.55
 -11 -16   6   3.160    0.76
 -11 -16   7   4.900    0.55
 -11 -16   8   6.720    0.92
 -11 -16   9   3.680    0.58
 -11 -16  12  18.160    1.30
 -11 -15   1   6.620    0.58
 -11 -15   2  29.090    0.78
 -11 -15   3   1.360    0.42
 -11 -15   4  30.670    0.76
 -11 -15   5  53.670    1.10
 -11 -15   8   3.480    0.69
 -11 -14   1   8.610    0.67
 -11 -14   2   2.860    0.45
 -11 -14   4  16.020    1.10
 -11 -14   5  19.150    1.00
 -11 -14   6  12.580    0.63
 -11 -14   7  16.640    1.30
 -11 -14   8  10.460    2.10
 -11 -14   9   4.900    0.85
 -11 -14  10   4.460    0.60
 -11 -13   2   5.750    0.42
 -11 -13   3   2.130    0.45
 -11 -13   4   5.150    0.63
 -11 -13   5  80.680    2.10
 -11 -13   6   8.250    0.65
 -11 -13   7   6.280    1.10
 -11 -13   8  10.980    0.99
 -11 -13   9   2.510    0.69
 -11 -12   1  56.240    0.94
 -11 -12   4   9.240    0.60
 -11 -12   7  16.210    1.80
 -11 -12   8   9.160    0.81
 -11 -12   9  23.500    1.80
 -11 -12  13   6.300    1.60
 -11 -11   1  55.060    0.87
 -11 -11   2   3.900    0.76
 -11 -11   3   6.320    0.53
 -11 -11   4  18.690    0.57
 -11 -11   6  51.680    1.10
 -11 -11   7   4.020    1.10
 -11 -11   8  10.200    0.99
 -11 -11   9  32.620    1.30
 -11 -11  11  14.480    0.99
 -11 -10   1  31.280    0.57
 -11 -10   2  67.940    1.20
 -11 -10   3  12.750    0.53
 -11 -10   6   6.170    0.80
 -11 -10   7   8.030    0.63
 -11 -10   8  120.30    4.50
 -11 -10   9   2.970    0.85
 -11 -10  10  11.090    0.99
 -11  -9   2  32.790    0.50
 -11  -9   4   3.780    0.45
 -11  -9   5   2.830    0.49
 -11  -9   6   1.780    0.41
 -11  -9   8  44.440    2.40
 -11  -9   9   6.610    2.10
 -11  -9  10   9.740    0.92
 -11  -9  11  15.310    1.80
 -11  -9  12   9.370    2.20
 -11  -9  14  101.70    5.80
 -11  -9  18   5.970    1.70
 -11  -8   1  84.520    1.10
 -11  -8   2  11.210    0.36
 -11  -8   3  38.720    0.60
 -11  -8   4  161.10    2.00
 -11  -8   5  23.000    0.85
 -11  -8   7   6.810    0.78
 -11  -8  15  25.250    2.20
 -11  -7   1  16.100    0.38
 -11  -7   2  12.690    0.38
 -11  -7   4  15.880    0.49
 -11  -7   5  11.970    0.60
 -11  -7   6  24.850    0.57
 -11  -7   7   9.430    0.95
 -11  -7   8  23.090    1.10
 -11  -7  10  18.910    2.10
 -11  -6   1   4.480    0.37
 -11  -6   2   3.680    0.30
 -11  -6   3  18.090    0.40
 -11  -6   4  35.490    0.52
 -11  -6   5  18.410    0.53
 -11  -6   6  27.110    0.72
 -11  -6   9  81.140    4.40
 -11  -6  11   9.160    1.90
 -11  -6  12  12.780    1.20
 -11  -6  15  15.030    2.00
 -11  -6  17   7.080    1.70
 -11  -5   1  26.910    0.47
 -11  -5   2  149.90    1.20
 -11  -5   3  143.70    1.50
 -11  -5   4   6.750    0.29
 -11  -5   5   2.180    0.32
 -11  -5   6   1.230    0.30
 -11  -5   7   3.710    0.33
 -11  -5   9  11.490    0.85
 -11  -5  10  12.660    2.10
 -11  -5  11   9.200    0.92
 -11  -5  12  10.100    0.75
 -11  -5  14   3.100    0.71
 -11  -5  15  17.260    2.30
 -11  -5  17  22.630    2.00
 -11  -4   1  33.330    0.42
 -11  -4   3  37.540    0.55
 -11  -4   4   3.770    0.42
 -11  -4   5  18.320    0.49
 -11  -4   6  12.820    0.47
 -11  -4   7   4.010    0.34
 -11  -4   8   5.350    0.80
 -11  -4  10  10.140    0.69
 -11  -4  13  34.550    1.10
 -11  -3   1  10.250    0.32
 -11  -3   2  22.920    0.41
 -11  -3   3  110.60    1.00
 -11  -3   4   8.450    0.30
 -11  -3   6  52.660    0.85
 -11  -3   7  16.730    0.49
 -11  -3   8  14.640    0.53
 -11  -3   9  65.280    1.30
 -11  -3  10   4.030    0.49
 -11  -3  12  12.000    1.80
 -11  -3  17   7.140    2.20
 -11  -3  20   3.170    0.78
 -11  -3  23   8.260    1.60
 -11  -2   1  24.530    0.39
 -11  -2   2   1.340    0.29
 -11  -2   3  17.830    0.40
 -11  -2   4  40.410    0.60
 -11  -2   5   3.670    0.49
 -11  -2   6  37.430    0.53
 -11  -2   8   5.070    0.45
 -11  -2   9  16.240    0.61
 -11  -2  10  62.630    1.30
 -11  -2  11   3.280    0.45
 -11  -2  12   7.000    0.70
 -11  -2  13   9.310    1.70
 -11  -2  14  41.700    1.50
 -11  -2  16   4.190    0.92
 -11  -2  17  11.480    2.20
 -11  -2  18   7.720    2.20
 -11  -2  19  10.970    0.99
 -11  -2  21  15.370    2.10
 -11  -1   1  12.450    0.50
 -11  -1   2   1.440    0.46
 -11  -1   3  97.330    1.20
 -11  -1   4  18.970    0.40
 -11  -1   5  57.370    1.20
 -11  -1   6   3.460    0.35
 -11  -1   7  21.980    1.10
 -11  -1   8  50.760    1.10
 -11  -1   9   7.390    0.49
 -11  -1  10  11.860    0.58
 -11  -1  11   5.180    0.60
 -11  -1  12  25.070    0.98
 -11  -1  13  29.200    1.80
 -11  -1  14   6.570    0.69
 -11  -1  22   2.730    0.85
 -11  -1  23   4.020    0.78
 -11   0   2  70.680    0.98
 -11   0   3  18.660    0.50
 -11   0   4  136.30    1.90
 -11   0   5  23.210    0.48
 -11   0   6  14.620    0.40
 -11   0   7  42.090    0.73
 -11   0   8   1.220    0.37
 -11   0   9  86.330    1.70
 -11   0  10  48.080    0.94
 -11   0  11   2.950    0.49
 -11   0  12  35.830    0.69
 -11   0  13  33.730    0.85
 -11   0  14   6.550    0.78
 -11   0  16   2.670    0.85
 -11   0  19  36.920    2.50
 -11   0  21   9.950    1.30
 -11   0  22   3.010    0.78
 -11   1   1  105.80    1.40
 -11   1   2  27.960    0.44
 -11   1   3   2.570    0.35
 -11   1   4  47.080    0.63
 -11   1   5   8.000    0.42
 -11   1   6  31.500    0.48
 -11   1   7   3.980    0.37
 -11   1   8   9.470    0.79
 -11   1   9   6.300    0.39
 -11   1  11  16.760    0.49
 -11   1  12  107.70    3.50
 -11   1  14  34.530    1.10
 -11   1  19  12.050    2.20
 -11   1  20   4.550    0.92
 -11   1  22   6.600    1.20
 -11   2   0  28.600    0.45
 -11   2   1  29.290    0.47
 -11   2   2   8.610    0.43
 -11   2   3  74.860    1.10
 -11   2   5  48.700    0.63
 -11   2   6   4.610    0.32
 -11   2   8   4.330    0.37
 -11   2   9  24.250    0.61
 -11   2  10   2.300    0.45
 -11   2  11  17.810    0.65
 -11   2  12  47.300    1.00
 -11   2  13  10.680    1.00
 -11   2  14  19.350    0.99
 -11   2  16   6.160    0.49
 -11   2  17   3.300    0.85
 -11   2  20   3.320    0.85
 -11   3   0  22.250    0.44
 -11   3   1  25.620    0.50
 -11   3   2  16.750    0.41
 -11   3   3  50.110    0.60
 -11   3   4  14.340    0.41
 -11   3   5  72.690    1.20
 -11   3   6  105.90    1.50
 -11   3   7  18.070    0.50
 -11   3   8   9.100    0.33
 -11   3   9   1.780    0.42
 -11   3  11  25.540    0.51
 -11   3  13   6.230    0.58
 -11   3  14   6.190    0.65
 -11   3  15  10.910    0.80
 -11   3  16   2.230    0.58
 -11   3  17   8.800    0.92
 -11   3  19   8.820    1.90
 -11   3  22   5.830    1.90
 -11   4   0  14.220    0.57
 -11   4   2  124.80    1.70
 -11   4   3  23.180    0.45
 -11   4   4  27.150    0.60
 -11   4   5  23.920    0.54
 -11   4   6  46.680    0.84
 -11   4   7  67.370    1.90
 -11   4  10   2.470    0.49
 -11   4  11   4.860    0.60
 -11   4  12  24.060    0.76
 -11   4  13   7.280    1.00
 -11   4  14   5.400    0.70
 -11   4  15   3.430    0.69
 -11   4  19  19.860    2.40
 -11   4  21   3.880    0.67
 -11   5   0   3.000    0.40
 -11   5   1   3.400    0.40
 -11   5   3   4.730    0.36
 -11   5   4   5.540    0.38
 -11   5   5   3.210    0.35
 -11   5   6   7.580    0.47
 -11   5   7  21.940    0.92
 -11   5   9   6.470    0.53
 -11   5  12   7.680    0.40
 -11   5  13  36.170    0.98
 -11   5  14  13.490    0.70
 -11   5  15   4.310    0.54
 -11   5  19   3.720    0.85
 -11   5  20  11.610    1.90
 -11   6   0   2.140    0.43
 -11   6   1  31.960    0.60
 -11   6   2  15.300    0.67
 -11   6   3  33.400    0.54
 -11   6   4  19.660    0.45
 -11   6   5  49.120    0.73
 -11   6   6  10.630    0.57
 -11   6   7   6.490    0.49
 -11   6  11   2.940    0.54
 -11   6  12  14.630    0.53
 -11   6  13   6.490    0.54
 -11   6  14  40.300    1.00
 -11   6  15   6.520    0.75
 -11   6  18   2.910    0.85
 -11   6  21   6.450    1.10
 -11   6  23   7.730    1.40
 -11   7   0  101.50    1.80
 -11   7   1  15.680    0.53
 -11   7   2  12.660    0.63
 -11   7   4  14.990    0.40
 -11   7   5   7.890    0.53
 -11   7   6   4.390    0.49
 -11   7   7  14.470    0.50
 -11   7   9   1.560    0.45
 -11   7  10   8.400    0.60
 -11   7  11   3.650    0.53
 -11   7  12   4.870    1.30
 -11   7  13   6.480    0.89
 -11   7  14  11.860    0.99
 -11   7  15   9.850    0.75
 -11   7  17  15.850    1.30
 -11   7  21  10.720    0.85
 -11   8   0  46.350    0.77
 -11   8   1  51.070    1.20
 -11   8   2  55.740    0.98
 -11   8   3   2.420    0.65
 -11   8   4  17.470    0.57
 -11   8   5  15.610    0.63
 -11   8   6  31.400    0.71
 -11   8   7  12.870    0.49
 -11   8   9   9.430    0.98
 -11   8  11   4.700    0.60
 -11   8  12   2.770    0.55
 -11   8  13   1.390    0.41
 -11   8  15  12.440    0.75
 -11   8  18   8.270    0.92
 -11   8  20   6.480    0.78
 -11   8  21  16.740    1.10
 -11   8  22   2.350    0.70
 -11   9   1  245.20    5.50
 -11   9   2  39.530    1.60
 -11   9   3   6.650    0.60
 -11   9   4   6.760    0.65
 -11   9   6   4.170    0.45
 -11   9   8   3.490    0.49
 -11   9   9   2.180    0.49
 -11   9  11   8.760    0.60
 -11   9  13   2.010    0.41
 -11   9  14   6.420    0.64
 -11   9  15  24.480    1.30
 -11   9  16  30.760    1.20
 -11   9  20   2.660    0.78
 -11   9  21   4.900    0.78
 -11  10   1   2.420    0.54
 -11  10   2   4.670    0.60
 -11  10   3   6.870    0.69
 -11  10   4   2.520    0.64
 -11  10   6   5.220    0.78
 -11  10   9   3.460    1.00
 -11  10  10   3.950    0.60
 -11  10  11   6.400    0.85
 -11  10  14   4.820    0.49
 -11  10  16  21.560    1.30
 -11  10  17  20.960    0.87
 -11  10  20  13.300    1.60
 -11  10  21   5.190    1.50
 -11  11   0   5.200    0.85
 -11  11   1   7.100    0.85
 -11  11   2  20.280    1.00
 -11  11   6   3.200    0.78
 -11  11   7  21.690    1.50
 -11  11   9  21.940    2.00
 -11  11  14   2.440    0.33
 -11  11  15   4.830    0.65
 -11  12   0   6.410    0.64
 -11  12   2   2.120    0.69
 -11  12   6   5.800    1.60
 -11  12   7  10.070    2.10
 -11  12  11   6.530    0.70
 -11  12  12   5.220    0.43
 -11  12  13   7.450    0.58
 -11  12  14  22.890    0.98
 -11  13   2   7.160    1.30
 -11  13   3   5.710    1.40
 -11  13   4  16.120    0.71
 -11  13   9   5.240    0.69
 -11  13  10  30.940    1.10
 -11  13  12   2.990    0.66
 -11  13  13   1.980    0.40
 -10 -20   1   1.580    0.47
 -10 -19   1   3.140    0.47
 -10 -19   2   2.690    0.38
 -10 -19   5  11.080    0.56
 -10 -19   6   5.710    1.20
 -10 -18   1  17.580    0.72
 -10 -18   2  38.660    1.20
 -10 -18   3  20.230    0.67
 -10 -18   4   3.710    0.75
 -10 -18   5   6.310    0.75
 -10 -18   7   3.860    0.85
 -10 -17   1  21.620    0.67
 -10 -17   2   6.410    0.54
 -10 -17   4   8.960    1.00
 -10 -17   5   2.680    0.58
 -10 -17   6  15.930    0.61
 -10 -17   7   1.990    0.56
 -10 -17   8   3.750    0.47
 -10 -16   2   8.430    0.65
 -10 -16   3   7.660    1.00
 -10 -16   4  23.510    0.80
 -10 -16   6   4.450    0.57
 -10 -16   9   7.800    0.80
 -10 -16  11  10.170    1.00
 -10 -16  12   5.790    0.69
 -10 -15   1   7.940    0.43
 -10 -15   4  13.950    1.20
 -10 -15   5  11.140    0.63
 -10 -15   6  10.690    0.63
 -10 -15   7  63.070    2.20
 -10 -15  10   3.510    0.64
 -10 -15  11  14.070    0.75
 -10 -15  13   8.350    1.40
 -10 -14   4   2.740    0.54
 -10 -14   5  48.470    1.20
 -10 -14   6   7.430    0.65
 -10 -14   7  52.490    1.60
 -10 -14   8  10.280    0.81
 -10 -14  10   8.800    1.20
 -10 -14  13   2.080    0.64
 -10 -13   1   7.000    0.42
 -10 -13   3  13.870    0.57
 -10 -13   4  67.500    1.40
 -10 -13   5  107.00    2.20
 -10 -13   6  60.980    1.60
 -10 -13   7  58.520    2.40
 -10 -13   9   5.910    0.75
 -10 -13  11   2.960    0.78
 -10 -12   2   7.940    0.61
 -10 -12   5  28.490    0.65
 -10 -12   6  73.540    2.40
 -10 -12   7   7.990    0.65
 -10 -12   8   2.930    0.69
 -10 -12   9  17.190    1.10
 -10 -12  12  37.980    2.30
 -10 -11   3   4.210    0.42
 -10 -11   4   9.030    0.42
 -10 -11   6  23.490    0.92
 -10 -11   7   1.830    0.55
 -10 -11   8  38.880    1.20
 -10 -11   9  13.410    1.10
 -10 -11  10   4.730    0.75
 -10 -11  13  27.720    1.90
 -10 -10   1  50.490    0.66
 -10 -10   2   2.940    0.37
 -10 -10   3  11.160    0.45
 -10 -10   4  13.890    0.57
 -10 -10   5  13.870    0.45
 -10 -10   6  20.450    0.61
 -10 -10   8  23.170    1.10
 -10 -10   9  16.280    1.10
 -10 -10  10   5.500    0.85
 -10  -9   2  56.410    1.00
 -10  -9   3  18.530    0.41
 -10  -9   5   8.020    0.45
 -10  -9   7  29.710    1.80
 -10  -9   8   2.550    0.78
 -10  -9   9  12.360    2.10
 -10  -9  10  27.220    1.20
 -10  -9  12   7.080    0.85
 -10  -9  13  21.030    4.00
 -10  -9  14  51.650    2.60
 -10  -8   1  107.30    1.10
 -10  -8   2  53.030    0.99
 -10  -8   3  63.730    1.10
 -10  -8   6   2.140    0.53
 -10  -8   7  32.620    1.30
 -10  -8   8  53.230    1.60
 -10  -8   9   7.070    0.85
 -10  -8  10  15.990    1.40
 -10  -8  12  34.980    1.30
 -10  -8  15  47.940    1.70
 -10  -7   1  400.00    3.50
 -10  -7   2   9.180    0.30
 -10  -7   3   2.150    0.29
 -10  -7   4   3.090    0.33
 -10  -7   6  14.010    0.42
 -10  -7   7  21.130    0.49
 -10  -7   8   7.320    0.92
 -10  -7  12  16.680    0.81
 -10  -7  14  144.20    6.70
 -10  -7  16   8.520    1.90
 -10  -6   1  121.80    1.40
 -10  -6   2  41.230    0.57
 -10  -6   3 0.90000    0.26
 -10  -6   4  17.920    0.36
 -10  -6   5  17.100    0.31
 -10  -6   6  19.010    0.76
 -10  -6   7  96.100    1.30
 -10  -6   8  24.830    2.10
 -10  -6   9   6.320    0.78
 -10  -6  10  42.430    2.10
 -10  -6  11   6.120    1.40
 -10  -6  13  11.810    2.00
 -10  -6  15  25.080    2.10
 -10  -5   1  106.50    0.95
 -10  -5   2  73.700    0.73
 -10  -5   3  52.870    0.62
 -10  -5   4  68.160    0.83
 -10  -5   5  10.210    0.29
 -10  -5   6  12.950    0.29
 -10  -5   7  29.400    0.47
 -10  -5   9  25.420    2.00
 -10  -5  11   6.480    1.70
 -10  -5  13   7.270    1.80
 -10  -5  14  15.230    1.90
 -10  -5  17   6.270    1.80
 -10  -4   1  136.00    0.97
 -10  -4   2   6.310    0.23
 -10  -4   3  18.110    0.25
 -10  -4   4   1.710    0.27
 -10  -4   5   4.360    0.27
 -10  -4   6  18.400    0.31
 -10  -4   7  93.740    0.95
 -10  -4   8  19.240    0.57
 -10  -4   9  104.30    2.70
 -10  -4  10   4.680    0.58
 -10  -4  13  15.410    1.80
 -10  -3   2  34.590    0.51
 -10  -3   3  32.590    0.38
 -10  -3   4   8.320    0.28
 -10  -3   6  166.20    1.30
 -10  -3   7  24.040    0.54
 -10  -3   9  295.90    3.20
 -10  -3  10  57.320    2.50
 -10  -3  11  19.860    1.00
 -10  -3  12   6.280    0.78
 -10  -2   2  84.750    0.80
 -10  -2   3  22.020    0.33
 -10  -2   4   3.600    0.26
 -10  -2   6  35.460    0.43
 -10  -2   7   4.350    0.32
 -10  -2   8  13.400    0.39
 -10  -2   9  190.00    1.60
 -10  -2  10  402.90    4.60
 -10  -2  13   9.770    0.81
 -10  -2  15   3.120    0.69
 -10  -2  16  60.320    2.70
 -10  -2  20   3.900    0.85
 -10  -2  23   4.750    0.71
 -10  -1   1  19.510    0.38
 -10  -1   2   1.690    0.29
 -10  -1   3   8.140    0.24
 -10  -1   4   1.820    0.24
 -10  -1   5  62.700    0.73
 -10  -1   6  11.480    0.47
 -10  -1   7  24.570    0.36
 -10  -1   8  163.70    1.60
 -10  -1   9  27.580    0.49
 -10  -1  10  272.00    3.90
 -10  -1  11   5.050    0.49
 -10  -1  12   3.810    0.42
 -10  -1  13   5.070    0.70
 -10  -1  15  13.670    2.20
 -10  -1  16   5.520    0.92
 -10  -1  17  19.090    2.20
 -10  -1  18  13.010    2.20
 -10   0   1  16.180    0.23
 -10   0   5   1.920    0.25
 -10   0   6   6.310    0.28
 -10   0   7   7.880    0.37
 -10   0   8   1.420    0.32
 -10   0   9  31.930    0.57
 -10   0  10  78.060    2.30
 -10   0  11  10.140    0.69
 -10   0  13   2.830    0.55
 -10   0  14   2.960    0.64
 -10   0  15  21.190    1.40
 -10   0  17  69.260    2.90
 -10   0  20   7.220    2.10
 -10   0  23   3.860    0.92
 -10   1   0   3.030    0.21
 -10   1   1   5.400    0.43
 -10   1   2   5.830    0.27
 -10   1   3   1.640    0.24
 -10   1   5  59.270    0.98
 -10   1   6  62.820    0.93
 -10   1   7   4.390    0.35
 -10   1   8  20.570    0.47
 -10   1   9   4.670    0.35
 -10   1  10  130.30    1.70
 -10   1  15   4.030    0.55
 -10   1  16  11.300    0.75
 -10   2   0   2.030    0.31
 -10   2   1   2.270    0.29
 -10   2   2   7.530    0.39
 -10   2   3  19.180    0.39
 -10   2   4  219.70    1.80
 -10   2   5  116.10    1.20
 -10   2   6  16.640    0.57
 -10   2   7  30.730    0.58
 -10   2   8  10.740    0.54
 -10   2   9  18.330    0.46
 -10   2  11  30.090    0.57
 -10   2  12  15.640    0.70
 -10   2  14   8.600    0.58
 -10   2  15   5.170    0.54
 -10   2  18  57.150    1.70
 -10   2  22   8.680    1.60
 -10   3   0  14.660    0.36
 -10   3   1  58.300    0.97
 -10   3   2  28.540    0.60
 -10   3   3  106.40    1.30
 -10   3   4  382.50    2.40
 -10   3   5  56.240    0.69
 -10   3   7  43.530    0.58
 -10   3   9   9.420    0.39
 -10   3  10  21.420    0.53
 -10   3  11  16.520    0.49
 -10   3  12   1.840    0.42
 -10   3  13   8.810    0.80
 -10   3  15  12.280    0.53
 -10   3  16   4.280    0.49
 -10   3  17   3.730    0.69
 -10   3  18  65.160    4.20
 -10   3  19  29.620    1.60
 -10   3  20   6.000    0.78
 -10   4   0  35.150    0.69
 -10   4   1  14.730    0.41
 -10   4   2   8.870    0.42
 -10   4   3  96.530    1.30
 -10   4   4  62.820    0.92
 -10   4   5  82.000    1.20
 -10   4   6  115.20    1.90
 -10   4   8  54.690    1.20
 -10   4   9   1.320    0.37
 -10   4  10  12.510    0.46
 -10   4  12   6.940    0.90
 -10   4  14   5.370    0.65
 -10   4  15   5.490    1.10
 -10   4  17   6.580    0.92
 -10   4  19  131.30    6.50
 -10   4  20  63.700    1.80
 -10   5   0  24.910    0.57
 -10   5   2  51.840    0.69
 -10   5   3  122.10    1.50
 -10   5   4   7.970    0.35
 -10   5   5  129.80    1.80
 -10   5   6   1.830    0.35
 -10   5   7  34.320    0.90
 -10   5   8   4.290    0.42
 -10   5  10  21.020    0.67
 -10   5  11  16.250    0.60
 -10   5  13  19.840    1.10
 -10   5  15   9.120    0.65
 -10   5  16   8.200    0.58
 -10   5  17  22.400    0.98
 -10   5  19  72.910    2.80
 -10   5  20  11.260    2.00
 -10   5  22   3.610    0.71
 -10   6   1  24.310    0.51
 -10   6   2   7.350    0.38
 -10   6   3   1.700    0.53
 -10   6   4   3.760    0.40
 -10   6   5  70.590    1.20
 -10   6   6   3.010    0.42
 -10   6   7  46.920    1.10
 -10   6  10  24.550    0.53
 -10   6  13   1.540    0.49
 -10   6  15   3.890    0.58
 -10   6  18  18.350    0.92
 -10   6  20  18.800    2.10
 -10   6  21   3.570    0.78
 -10   7   0   7.220    0.38
 -10   7   1   7.360    0.53
 -10   7   3   1.360    0.35
 -10   7   4  10.300    0.46
 -10   7   5  16.060    0.80
 -10   7   6  75.720    1.70
 -10   7   7  21.220    0.60
 -10   7   8  12.130    0.63
 -10   7   9   1.240    0.39
 -10   7  10   5.390    0.42
 -10   7  11  15.900    0.49
 -10   7  13   4.150    0.85
 -10   7  14  24.000    1.40
 -10   7  16   2.350    0.69
 -10   7  18   5.590    0.92
 -10   7  19  57.740    1.80
 -10   8   3   3.110    0.42
 -10   8   4  16.290    0.50
 -10   8   5   4.720    0.42
 -10   8   7   2.980    0.72
 -10   8   8  27.630    0.73
 -10   8   9   5.260    0.70
 -10   8  12   2.300    0.49
 -10   8  13  17.700    0.69
 -10   8  14  20.190    0.86
 -10   8  15  17.310    0.81
 -10   8  16   5.170    0.90
 -10   8  18   5.550    0.75
 -10   8  21   9.920    1.90
 -10   9   0   5.200    0.38
 -10   9   2   1.950    0.54
 -10   9   3  25.260    0.69
 -10   9   4  10.170    0.57
 -10   9   5   8.470    0.53
 -10   9   7  17.310    0.85
 -10   9   9  14.800    0.85
 -10   9  11   5.230    0.49
 -10   9  12  93.400    2.40
 -10   9  13   7.800    0.49
 -10   9  14  67.350    1.60
 -10   9  18   7.470    2.10
 -10   9  19   3.570    0.85
 -10   9  20   9.350    0.75
 -10   9  22   4.860    0.92
 -10  10   0   4.930    0.64
 -10  10   1  18.050    1.60
 -10  10   2  12.980    0.61
 -10  10   3  12.150    0.90
 -10  10   4   2.610    0.64
 -10  10   5   6.330    0.87
 -10  10   7  10.650    0.70
 -10  10   8  11.910    0.53
 -10  10  12  42.060    0.79
 -10  10  13   2.250    0.57
 -10  10  14   5.490    0.42
 -10  10  15  23.190    0.87
 -10  10  17  10.670    0.81
 -10  10  18   4.760    0.85
 -10  11   0   3.940    0.60
 -10  11   1  12.490    0.80
 -10  11   3   2.360    0.71
 -10  11   4   3.680    1.10
 -10  11   5   6.140    0.69
 -10  11   6   5.930    0.92
 -10  11   8   8.860    1.10
 -10  11   9  14.140    0.99
 -10  11  11  11.480    0.75
 -10  11  12  16.780    0.89
 -10  11  13  12.150    0.45
 -10  11  14   5.470    0.57
 -10  11  15  15.080    0.78
 -10  12   0  10.270    0.85
 -10  12   1  25.310    1.60
 -10  12   3   8.310    0.85
 -10  12   4   4.830    0.71
 -10  12   8  21.070    1.10
 -10  12   9   6.980    1.90
 -10  12  10  21.700    1.30
 -10  12  13   4.870    0.49
 -10  12  15   5.640    0.46
 -10  12  16   2.370    0.78
 -10  12  18  11.480    1.70
 -10  13   2  16.460    1.90
 -10  13   4   8.810    0.85
 -10  13   5   4.500    0.71
 -10  13   6   2.200    0.67
 -10  13  12   6.460    0.71
 -10  13  13  10.320    0.49
 -10  13  14  12.410    0.47
 -10  13  16  10.230    1.50
 -10  14   5   5.860    0.53
 -10  14   7  10.850    1.20
 -10  14  14   3.760    0.54
 -10  15   7  44.680    1.20
  -9 -20   4   6.350    1.20
  -9 -19   7  19.990    1.30
  -9 -18   3   2.750    0.57
  -9 -18   4   9.720    0.69
  -9 -18   9  67.920    3.10
  -9 -17  11   3.700    1.10
  -9 -16   2  14.730    0.57
  -9 -16   4   6.490    0.70
  -9 -16   5  14.110    0.81
  -9 -16   6   3.530    0.69
  -9 -16  10  14.130    0.60
  -9 -16  12  11.990    1.90
  -9 -15   2  104.20    2.50
  -9 -15   3  29.940    0.60
  -9 -15   4   7.300    0.49
  -9 -15   7   2.820    0.72
  -9 -15   8   2.200    0.45
  -9 -15  10   3.870    0.87
  -9 -15  12   6.140    0.54
  -9 -15  13  12.030    1.50
  -9 -14   1  13.940    0.94
  -9 -14   2  11.270    0.61
  -9 -14   3  34.850    0.60
  -9 -14   4  17.010    0.49
  -9 -14   5   9.540    0.63
  -9 -14   6  10.710    1.20
  -9 -14   7  13.310    0.61
  -9 -14   8  13.190    1.00
  -9 -14  11   4.290    0.98
  -9 -14  12   8.930    1.30
  -9 -14  13  12.250    1.30
  -9 -14  14   4.620    1.50
  -9 -14  15  20.890    1.40
  -9 -13   1   2.870    0.42
  -9 -13   2   3.440    0.45
  -9 -13   3  197.20    3.40
  -9 -13   4  17.600    0.57
  -9 -13   5  13.530    0.58
  -9 -13   6  18.390    0.80
  -9 -13   8  12.180    0.70
  -9 -13  10  12.940    0.70
  -9 -13  11   4.650    1.40
  -9 -13  13  18.460    2.00
  -9 -13  14  10.500    0.85
  -9 -12   1   5.510    0.39
  -9 -12   2  10.200    0.82
  -9 -12   5  13.370    0.65
  -9 -12   6  37.970    0.85
  -9 -12   7  13.150    0.89
  -9 -12  10   8.500    1.20
  -9 -12  11  32.740    2.30
  -9 -12  13   6.680    0.92
  -9 -11   1  41.450    0.81
  -9 -11   2  50.510    0.79
  -9 -11   3   8.570    0.45
  -9 -11   4  50.670    1.10
  -9 -11   5   7.100    0.45
  -9 -11   6   4.610    0.49
  -9 -11   7  61.760    1.40
  -9 -11  11  18.050    1.10
  -9 -10   1  35.450    0.52
  -9 -10   3   3.780    0.39
  -9 -10   4  50.510    1.40
  -9 -10   5   7.510    0.45
  -9 -10   6  134.10    2.20
  -9 -10   7   4.450    0.98
  -9 -10   8  26.890    0.75
  -9 -10   9  10.780    2.00
  -9 -10  10   8.130    0.92
  -9 -10  11  15.780    2.20
  -9 -10  12  13.740    1.90
  -9 -10  13   9.610    0.92
  -9  -9   1   6.120    0.27
  -9  -9   2   7.330    0.35
  -9  -9   3   4.350    0.30
  -9  -9   4  31.930    0.57
  -9  -9   5   9.160    0.42
  -9  -9   6  156.50    2.00
  -9  -9   7  13.870    0.61
  -9  -9   8  13.340    0.98
  -9  -9   9   7.210    0.85
  -9  -9  10   2.230    0.64
  -9  -9  11   5.390    0.85
  -9  -9  12  119.50    3.30
  -9  -8   1  48.910    0.62
  -9  -8   2  172.80    1.40
  -9  -8   3  68.910    0.92
  -9  -8   4  22.700    0.41
  -9  -8   5  11.810    0.32
  -9  -8   7  10.360    0.49
  -9  -8   9  13.740    0.75
  -9  -8  10  31.760    3.30
  -9  -8  11   5.650    0.99
  -9  -8  12   2.200    0.64
  -9  -8  13  92.030    5.20
  -9  -8  14  11.320    2.00
  -9  -7   1  24.640    0.28
  -9  -7   2   4.150    0.23
  -9  -7   4   4.200    0.26
  -9  -7   5  13.730    0.32
  -9  -7   6   4.030    0.32
  -9  -7   7   4.340    0.39
  -9  -7   8   5.250    0.49
  -9  -7  10  15.960    2.00
  -9  -7  11  36.560    1.20
  -9  -7  12  17.230    0.81
  -9  -7  13  40.570    1.80
  -9  -7  14  20.760    2.20
  -9  -7  15  40.700    2.30
  -9  -6   1  23.620    0.28
  -9  -6   2  157.90    1.20
  -9  -6   4  15.240    0.29
  -9  -6   5  18.850    0.33
  -9  -6   6  30.220    0.55
  -9  -6   7  90.940    1.00
  -9  -6   8   9.980    0.49
  -9  -6  14  72.080    5.10
  -9  -6  16   8.000    1.90
  -9  -5   1  99.850    0.76
  -9  -5   2   3.220    0.19
  -9  -5   3  55.890    0.57
  -9  -5   4   3.470    0.20
  -9  -5   5   3.780    0.24
  -9  -5   6   2.720    0.23
  -9  -5   7  73.820    0.89
  -9  -5   8  27.480    0.45
  -9  -5  10  26.930    1.50
  -9  -5  11   4.470    0.78
  -9  -5  12   7.160    0.78
  -9  -5  17   6.670    1.80
  -9  -4   1  175.80    1.00
  -9  -4   2  15.340    0.23
  -9  -4   3  166.00    0.87
  -9  -4   4  16.390    0.24
  -9  -4   5  56.850    0.58
  -9  -4   7  11.510    0.26
  -9  -4   8  20.620    0.40
  -9  -4   9  23.860    0.69
  -9  -4  10  20.820    0.75
  -9  -4  11  55.730    3.40
  -9  -4  13  30.450    0.87
  -9  -4  15  213.80    5.70
  -9  -4  16   7.190    1.70
  -9  -3   1  205.70    1.20
  -9  -3   2  61.970    0.64
  -9  -3   3  49.810    0.56
  -9  -3   4  130.80    0.79
  -9  -3   5  52.350    0.68
  -9  -3   6   3.380    0.24
  -9  -3   7  184.20    1.20
  -9  -3   8   2.040    0.27
  -9  -3   9  11.960    0.42
  -9  -3  10  72.910    1.60
  -9  -3  14  35.340    1.90
  -9  -3  15  38.720    1.70
  -9  -3  16  74.700    3.30
  -9  -3  17   8.450    2.00
  -9  -3  21   7.080    1.90
  -9  -2   1 0.86000    0.18
  -9  -2   2   2.050    0.17
  -9  -2   3 0.59000    0.19
  -9  -2   4  99.000    0.96
  -9  -2   5   8.640    0.22
  -9  -2   7  25.240    0.44
  -9  -2   8  24.380    0.43
  -9  -2   9  23.100    0.36
  -9  -2  10  34.150    0.47
  -9  -2  11  12.780    0.49
  -9  -2  12  22.230    0.85
  -9  -2  13   2.170    0.64
  -9  -2  15  26.230    1.10
  -9  -2  16  12.350    0.99
  -9  -2  17  23.040    2.30
  -9  -2  18   3.030    0.85
  -9  -2  19  22.860    1.60
  -9  -2  22  22.060    2.00
  -9  -1   1  180.50    1.10
  -9  -1   2  124.20    0.84
  -9  -1   3  72.800    0.61
  -9  -1   4  58.340    0.64
  -9  -1   5   1.770    0.19
  -9  -1   6  93.810    0.76
  -9  -1   7  11.790    0.26
  -9  -1   8   2.070    0.28
  -9  -1   9   1.130    0.27
  -9  -1  10  26.690    0.73
  -9  -1  11  114.50    2.00
  -9  -1  13   4.800    0.41
  -9  -1  14   4.550    0.53
  -9  -1  20   7.570    0.92
  -9  -1  21  11.240    0.99
  -9   0   2  160.70    1.00
  -9   0   3   2.110    0.21
  -9   0   4  64.010    0.55
  -9   0   5   9.190    0.21
  -9   0   6   8.440    0.22
  -9   0   7  58.800    0.80
  -9   0   8  18.460    0.32
  -9   0   9  14.010    0.32
  -9   0  10  21.530    0.43
  -9   0  11  82.170    1.20
  -9   0  12  24.030    0.69
  -9   0  13   4.090    0.49
  -9   0  15   3.480    0.55
  -9   0  16   6.090    2.00
  -9   0  19  11.650    0.99
  -9   0  23  30.570    2.10
  -9   1   0  41.630    0.59
  -9   1   1  57.720    0.81
  -9   1   2  168.40    1.50
  -9   1   3  91.720    0.73
  -9   1   4  40.600    0.41
  -9   1   5   2.470    0.24
  -9   1   6  47.080    0.63
  -9   1   7   9.920    0.32
  -9   1   8   2.900    0.38
  -9   1   9   1.730    0.27
  -9   1  10  150.30    1.30
  -9   1  11  10.810    0.50
  -9   1  12  62.820    1.30
  -9   1  17  70.060    2.40
  -9   2   1  57.350    0.56
  -9   2   2   3.640    0.20
  -9   2   3  29.530    0.27
  -9   2   6   9.070    0.32
  -9   2   7   1.820    0.25
  -9   2   8   8.310    0.30
  -9   2  10  166.90    1.60
  -9   2  11  55.740    0.73
  -9   2  12  14.530    0.65
  -9   2  13   5.580    0.49
  -9   2  14   7.860    0.70
  -9   2  15  13.720    0.57
  -9   2  16   6.760    0.69
  -9   2  17   3.650    0.60
  -9   2  18   6.520    0.60
  -9   2  19  20.300    2.30
  -9   3   0   5.490    0.23
  -9   3   1  20.970    0.28
  -9   3   3  122.90    1.40
  -9   3   4  107.80    1.60
  -9   3   5  15.770    0.35
  -9   3   6  11.300    0.28
  -9   3   7   3.650    0.27
  -9   3   8   5.910    0.32
  -9   3   9  114.90    1.50
  -9   3  10   3.870    0.33
  -9   3  11   9.600    0.49
  -9   3  12  19.080    0.57
  -9   3  13  17.740    1.00
  -9   3  14   6.840    0.89
  -9   3  15   7.950    0.61
  -9   3  16   1.970    0.60
  -9   3  17   7.430    1.00
  -9   3  20  10.780    0.75
  -9   3  22  16.560    2.20
  -9   4   0  96.400    0.98
  -9   4   1   3.050    0.27
  -9   4   2   1.010    0.28
  -9   4   3  76.220    1.00
  -9   4   4  160.90    1.50
  -9   4   5  81.120    0.97
  -9   4   6   6.560    0.31
  -9   4   7   4.750    0.45
  -9   4   9   9.230    0.46
  -9   4  10  56.310    0.84
  -9   4  13   5.540    0.60
  -9   4  15   2.820    0.55
  -9   4  16   8.230    0.99
  -9   4  17  26.680    1.90
  -9   4  18  13.130    0.85
  -9   4  19   6.560    0.98
  -9   4  20   6.350    2.00
  -9   5   0   3.490    0.33
  -9   5   1   4.190    0.30
  -9   5   2  102.90    1.50
  -9   5   3   6.300    0.42
  -9   5   5  102.20    1.30
  -9   5   6  24.730    0.47
  -9   5   7   2.540    0.35
  -9   5  10  11.380    0.43
  -9   5  11  44.130    0.77
  -9   5  12  41.150    0.73
  -9   5  13   6.640    0.49
  -9   5  17  23.660    1.20
  -9   5  19  19.050    1.10
  -9   5  22  19.330    0.81
  -9   6   0   3.360    0.31
  -9   6   1  15.910    0.36
  -9   6   2   7.390    0.36
  -9   6   3  74.690    1.20
  -9   6   4  24.410    0.57
  -9   6   6   4.160    0.42
  -9   6   8  28.100    0.53
  -9   6   9   1.220    0.37
  -9   6  10   6.270    0.57
  -9   6  12  52.180    1.80
  -9   6  13   7.510    0.58
  -9   6  18  22.080    1.40
  -9   6  19   3.580    0.80
  -9   6  21   5.620    0.85
  -9   6  23  11.060    1.80
  -9   7   1  26.760    0.66
  -9   7   2  20.500    0.50
  -9   7   4   3.510    0.50
  -9   7   5  49.690    0.63
  -9   7   8  28.500    0.53
  -9   7   9   4.980    0.53
  -9   7  10  42.030    0.72
  -9   7  12  30.340    0.85
  -9   7  13  29.880    0.74
  -9   7  15  63.910    1.30
  -9   7  16  11.440    0.70
  -9   7  18  13.750    0.98
  -9   7  19  17.980    2.40
  -9   7  23   7.470    1.90
  -9   7  24   3.870    0.69
  -9   7  25   3.170    0.62
  -9   8   0  19.230    0.44
  -9   8   1  10.930    0.46
  -9   8   2  46.600    0.76
  -9   8   3  44.740    0.67
  -9   8   4  63.700    1.10
  -9   8   5  20.790    0.57
  -9   8   7   5.070    0.45
  -9   8   9   2.770    0.42
  -9   8  10   3.950    0.49
  -9   8  11  10.460    0.46
  -9   8  13  12.160    0.53
  -9   8  16   6.900    0.75
  -9   8  17  16.190    1.10
  -9   8  19  55.800    2.70
  -9   8  20   4.150    0.99
  -9   8  21   8.440    2.00
  -9   8  25   4.520    0.64
  -9   8  26   2.510    0.52
  -9   9   0  62.510    1.70
  -9   9   1  37.500    0.85
  -9   9   2   5.120    0.45
  -9   9   4   3.140    0.49
  -9   9   6   2.430    0.60
  -9   9   7   4.110    0.69
  -9   9   9   3.930    0.54
  -9   9  12  10.000    0.82
  -9   9  13  25.330    0.73
  -9   9  14  27.450    0.60
  -9   9  17  28.220    1.50
  -9   9  18  12.330    2.30
  -9   9  19  12.820    1.30
  -9   9  22   8.110    1.10
  -9   9  24   5.680    1.60
  -9   9  25   5.100    0.64
  -9  10   0  44.270    1.30
  -9  10   2   5.380    0.73
  -9  10   4   4.340    0.70
  -9  10   5   3.300    0.49
  -9  10   8  10.150    0.70
  -9  10  10   8.110    0.76
  -9  10  11  15.040    0.61
  -9  10  12  24.440    0.65
  -9  10  13   4.110    0.49
  -9  10  14  80.550    2.30
  -9  10  15  26.390    1.10
  -9  10  18  25.450    1.30
  -9  10  19   7.600    1.40
  -9  10  23   4.190    0.71
  -9  11   0  23.050    0.86
  -9  11   1   6.590    0.69
  -9  11   2   8.050    0.60
  -9  11   3   4.890    0.64
  -9  11   5  28.960    2.10
  -9  11   6   7.930    0.75
  -9  11   7  52.320    1.10
  -9  11   9   2.940    0.81
  -9  11  10   3.920    0.85
  -9  11  11   6.800    0.65
  -9  11  12  11.020    0.53
  -9  11  13   1.750    0.45
  -9  11  14  10.190    0.57
  -9  11  15  14.360    0.58
  -9  11  16   8.060    0.92
  -9  11  22   9.020    0.78
  -9  12   0   7.850    1.80
  -9  12   2   6.750    2.20
  -9  12   3   6.570    0.69
  -9  12   4  28.400    1.20
  -9  12   5  25.700    0.87
  -9  12   6   3.600    0.58
  -9  12   9  11.180    0.99
  -9  12  11  17.740    2.20
  -9  12  12  52.070    1.50
  -9  12  13   4.530    0.64
  -9  12  15   2.130    0.38
  -9  12  16   2.050    0.41
  -9  12  20   6.020    1.70
  -9  12  21   9.030    1.60
  -9  12  22   6.500    1.20
  -9  13   0  13.750    2.00
  -9  13   1  10.200    2.00
  -9  13   2  10.500    0.69
  -9  13   6   2.800    0.47
  -9  13   8  21.920    1.80
  -9  13  10  21.480    1.60
  -9  13  15   4.020    0.50
  -9  13  20   8.940    1.50
  -9  14   0   6.710    1.80
  -9  14   5  18.380    1.70
  -9  14   7   9.710    1.30
  -9  14   8  16.260    0.78
  -9  14   9  12.480    0.54
  -9  14  10   4.240    0.55
  -9  14  11  22.270    0.85
  -9  14  13  26.710    0.99
  -9  14  14   1.260    0.37
  -9  15   0   8.980    0.78
  -9  15   8  15.200    1.30
  -9  15   9  40.000    1.30
  -9  15  10  27.510    0.82
  -9  15  11   4.680    0.69
  -9  15  13   1.170    0.38
  -9  16   7   8.860    1.50
  -8 -19   3  14.540    0.85
  -8 -19   5   6.050    1.40
  -8 -19   6   4.850    1.40
  -8 -18   1   3.890    0.78
  -8 -18   2  11.740    0.69
  -8 -18   9   6.260    1.10
  -8 -17   1  14.150    0.70
  -8 -17   2   9.350    0.80
  -8 -17   3   6.940    0.55
  -8 -17   4  14.540    2.10
  -8 -17   5  23.110    1.60
  -8 -17   9   4.250    1.40
  -8 -17  11  10.620    0.57
  -8 -16   1   4.280    0.80
  -8 -16   2  22.570    2.00
  -8 -16   7  16.220    1.10
  -8 -16   9  12.840    0.81
  -8 -16  10   7.070    0.99
  -8 -16  11   2.400    0.59
  -8 -15   2  29.310    0.73
  -8 -15   3  19.780    0.53
  -8 -15   5  49.710    2.60
  -8 -15   7   4.190    0.99
  -8 -15   8  25.810    0.92
  -8 -15   9  33.830    0.85
  -8 -15  11  12.250    0.99
  -8 -14   3  33.500    0.83
  -8 -14   4  37.260    0.73
  -8 -14   5  116.50    2.80
  -8 -14   6  11.920    0.70
  -8 -14   8   5.170    1.30
  -8 -14  11   7.670    0.69
  -8 -14  14   4.190    0.85
  -8 -13   1  10.640    0.60
  -8 -13   2  94.340    3.80
  -8 -13   3  147.20    3.00
  -8 -13   4  84.220    1.60
  -8 -13   5  113.60    2.00
  -8 -13   9  17.870    0.75
  -8 -13  10   4.930    0.60
  -8 -13  12   5.730    0.60
  -8 -13  14   5.290    0.78
  -8 -12   1   1.590    0.38
  -8 -12   2   8.710    0.57
  -8 -12   3   2.600    0.46
  -8 -12   4  112.00    2.00
  -8 -12   5  18.840    0.57
  -8 -12   6  23.470    0.80
  -8 -12   7   3.700    0.69
  -8 -12   9   2.640    0.49
  -8 -12  10  17.700    2.20
  -8 -12  12  11.440    0.75
  -8 -12  13   2.980    0.69
  -8 -12  15   6.950    0.78
  -8 -11   1  16.020    0.38
  -8 -11   2  15.990    0.72
  -8 -11   3   8.310    0.42
  -8 -11   4  52.600    1.10
  -8 -11   5   9.190    0.40
  -8 -11   6  43.980    1.00
  -8 -11   7  131.40    2.80
  -8 -11   8   5.710    0.54
  -8 -11  10  31.720    2.30
  -8 -11  11  56.760    1.40
  -8 -11  13   3.310    0.69
  -8 -11  15  38.080    3.20
  -8 -10   1  15.620    0.28
  -8 -10   2   5.500    0.42
  -8 -10   3   2.160    0.32
  -8 -10   4   4.630    0.39
  -8 -10   5   2.660    0.41
  -8 -10   6  14.750    0.55
  -8 -10   7  76.560    2.00
  -8 -10   8  19.040    0.95
  -8 -10   9  18.990    0.65
  -8 -10  11   2.560    0.78
  -8 -10  12  27.300    1.60
  -8  -9   1   4.890    0.25
  -8  -9   2   6.960    0.26
  -8  -9   3  28.700    0.38
  -8  -9   4  24.670    0.46
  -8  -9   5  19.030    0.45
  -8  -9   6  32.450    0.57
  -8  -9   7  12.480    0.45
  -8  -9   8  70.480    1.60
  -8  -9   9  18.510    1.20
  -8  -9  10  21.670    0.87
  -8  -9  11  57.610    2.30
  -8  -9  12  35.580    1.30
  -8  -9  16  12.910    2.10
  -8  -9  18  45.470    2.10
  -8  -8   1  28.200    0.28
  -8  -8   2  27.260    0.27
  -8  -8   3   8.810    0.23
  -8  -8   4  10.730    0.32
  -8  -8   5  75.890    1.10
  -8  -8   6  26.090    0.40
  -8  -8   7  12.890    0.39
  -8  -8   8  82.910    1.40
  -8  -8   9  11.140    0.99
  -8  -8  10  49.380    1.10
  -8  -8  11   3.210    0.64
  -8  -8  12  14.650    0.99
  -8  -8  13  77.990    3.20
  -8  -8  14  114.70    3.90
  -8  -8  15  60.950    2.50
  -8  -8  16   5.730    1.90
  -8  -7   1   2.880    0.17
  -8  -7   2  48.100    0.49
  -8  -7   4  50.930    0.72
  -8  -7   5  16.140    0.33
  -8  -7   6   3.340    0.25
  -8  -7   7   8.220    0.33
  -8  -7   8   3.610    0.34
  -8  -7   9  31.100    1.90
  -8  -7  10  14.960    0.70
  -8  -7  13  200.20    7.10
  -8  -6   1  51.050    0.54
  -8  -6   2   3.740    0.16
  -8  -6   3  76.870    0.70
  -8  -6   4  95.390    0.74
  -8  -6   5  98.940    0.75
  -8  -6   6  79.000    0.75
  -8  -6   8  28.350    0.50
  -8  -6   9  10.950    1.70
  -8  -6  13  231.20    6.40
  -8  -6  14  18.320    2.00
  -8  -6  16  29.360    2.10
  -8  -6  18   8.660    1.90
  -8  -5   1  256.10    0.94
  -8  -5   2  11.430    0.22
  -8  -5   3  149.40    0.80
  -8  -5   4  72.260    0.56
  -8  -5   6   4.180    0.17
  -8  -5   7   3.030    0.21
  -8  -5   9  23.510    0.85
  -8  -5  10  24.060    0.65
  -8  -5  11   3.060    0.58
  -8  -5  12  32.890    1.10
  -8  -5  13  12.560    0.69
  -8  -5  14   5.730    1.70
  -8  -5  15  15.220    0.92
  -8  -5  17   9.460    1.80
  -8  -4   1   2.130    0.16
  -8  -4   2  15.740    0.21
  -8  -4   3  154.80    0.98
  -8  -4   4  43.130    0.47
  -8  -4   5  72.410    0.55
  -8  -4   6   1.130    0.15
  -8  -4   7  178.20    1.20
  -8  -4   8   1.600    0.19
  -8  -4   9   4.350    0.34
  -8  -4  11   6.600    0.70
  -8  -4  13  12.480    0.64
  -8  -4  14   9.430    1.60
  -8  -4  15  25.910    1.90
  -8  -4  17  75.330    4.20
  -8  -4  20   6.110    2.00
  -8  -3   1   2.630    0.15
  -8  -3   2  28.570    0.31
  -8  -3   3  19.130    0.22
  -8  -3   4  298.10    1.40
  -8  -3   5  22.020    0.22
  -8  -3   6  48.820    0.54
  -8  -3   7  275.70    1.70
  -8  -3   8  22.390    0.28
  -8  -3   9  61.610    0.72
  -8  -3  10  15.940    0.63
  -8  -3  11   1.460    0.40
  -8  -3  12  14.920    0.55
  -8  -3  13  13.750    1.80
  -8  -3  14  14.600    1.60
  -8  -3  15   3.010    0.78
  -8  -2   1  10.590    0.19
  -8  -2   2 0.95000    0.16
  -8  -2   3  21.170    0.22
  -8  -2   4  13.610    0.26
  -8  -2   5   1.120    0.16
  -8  -2   6   1.990    0.17
  -8  -2   7  375.20    1.70
  -8  -2   8  667.00    4.40
  -8  -2   9   2.340    0.23
  -8  -2  12   5.060    0.50
  -8  -2  13   4.950    0.65
  -8  -2  14  121.10    3.00
  -8  -2  18   4.210    0.85
  -8  -2  19   6.530    1.90
  -8  -1   1  60.220    0.48
  -8  -1   2  45.070    0.43
  -8  -1   3  130.50    0.85
  -8  -1   4   1.000    0.16
  -8  -1   5  12.990    0.20
  -8  -1   6  66.780    0.56
  -8  -1   7  231.90    1.30
  -8  -1   8  660.40    3.30
  -8  -1   9  37.840    0.38
  -8  -1  11  15.560    0.35
  -8  -1  12  22.180    0.57
  -8  -1  13  13.850    0.42
  -8  -1  14   8.180    0.69
  -8  -1  15  24.510    0.78
  -8  -1  16   6.450    1.80
  -8  -1  17   6.420    1.90
  -8  -1  20   9.180    2.00
  -8   0   1   4.740    0.18
  -8   0   2  83.110    0.59
  -8   0   3   8.160    0.19
  -8   0   4   5.610    0.17
  -8   0   5   2.420    0.17
  -8   0   6  67.740    0.50
  -8   0   7  206.80    1.40
  -8   0   8  304.30    2.00
  -8   0   9   7.220    0.26
  -8   0  10   2.200    0.24
  -8   0  11   1.570    0.30
  -8   0  13  40.230    0.86
  -8   0  14   5.200    0.44
  -8   0  15  67.980    1.30
  -8   0  16   7.130    0.85
  -8   0  20   5.720    1.90
  -8   0  21   9.790    1.60
  -8   0  22  103.80    4.80
  -8   1   0  10.490    0.19
  -8   1   1   8.750    0.17
  -8   1   2  65.910    0.55
  -8   1   3  98.150    0.65
  -8   1   4  99.370    0.85
  -8   1   5  119.50    0.92
  -8   1   6  34.130    0.40
  -8   1   7   1.210    0.19
  -8   1   8  204.70    1.60
  -8   1  11   8.440    0.35
  -8   1  12  12.950    0.39
  -8   1  13   4.110    0.41
  -8   1  14   8.610    0.80
  -8   1  15  30.530    0.63
  -8   1  16   3.440    0.55
  -8   2   0  37.650    0.46
  -8   2   2  184.40    1.20
  -8   2   3  88.600    0.60
  -8   2   4  40.910    0.63
  -8   2   6  47.290    0.54
  -8   2   7  31.940    0.31
  -8   2   8   2.230    0.23
  -8   2   9  74.170    0.83
  -8   2  10   9.040    0.30
  -8   2  12  19.120    0.54
  -8   2  13  17.840    0.87
  -8   2  14   3.200    0.70
  -8   2  15  22.300    0.73
  -8   2  16  38.360    1.60
  -8   2  17   2.340    0.64
  -8   2  20  26.050    2.30
  -8   2  22   7.220    2.00
  -8   3   0  33.160    0.35
  -8   3   1  42.470    0.41
  -8   3   2  774.30    4.70
  -8   3   3  79.330    0.63
  -8   3   4   3.870    0.21
  -8   3   5   1.360    0.19
  -8   3   6  14.940    0.24
  -8   3   7  15.010    0.26
  -8   3   8  41.470    0.62
  -8   3   9  37.410    0.61
  -8   3  11  13.840    0.35
  -8   3  13  10.480    0.49
  -8   3  14   3.240    0.45
  -8   3  15   2.530    0.49
  -8   3  16  167.30    4.90
  -8   3  17  21.690    0.92
  -8   3  18   2.400    0.67
  -8   3  19   3.870    0.64
  -8   3  20   8.180    0.85
  -8   4   0 0.85000    0.20
  -8   4   1  197.70    1.40
  -8   4   2  155.00    1.00
  -8   4   3  139.00    0.88
  -8   4   4  147.00    0.96
  -8   4   5  21.900    0.25
  -8   4   6  142.40    1.10
  -8   4   8 0.97000    0.25
  -8   4   9   5.520    0.29
  -8   4  10  16.270    0.40
  -8   4  11  18.700    0.49
  -8   4  12  15.760    0.82
  -8   4  14  11.490    0.70
  -8   4  15  19.770    1.30
  -8   4  16   2.610    0.69
  -8   4  17  288.00    6.60
  -8   4  18  51.060    1.50
  -8   4  22  23.430    2.10
  -8   5   0   9.460    0.28
  -8   5   1  228.70    2.20
  -8   5   2   6.210    0.25
  -8   5   3  348.20    3.70
  -8   5   4   3.260    0.22
  -8   5   5  36.440    0.44
  -8   5   6   1.590    0.32
  -8   5   7   2.800    0.30
  -8   5   8  82.320    1.60
  -8   5   9  24.810    0.63
  -8   5  10   2.150    0.38
  -8   5  11  33.170    0.53
  -8   5  12   1.690    0.42
  -8   5  13   2.630    0.45
  -8   5  15  37.580    1.20
  -8   5  16   7.270    1.20
  -8   5  17  175.10    5.60
  -8   5  18  72.540    3.50
  -8   5  19  17.560    0.87
  -8   5  21   5.790    0.69
  -8   5  23   8.730    0.85
  -8   6   0   2.400    0.30
  -8   6   1   2.510    0.26
  -8   6   2  21.120    0.38
  -8   6   3  84.430    1.00
  -8   6   4  13.260    0.41
  -8   6   5  25.880    0.42
  -8   6   6   5.250    0.28
  -8   6   8  18.060    0.43
  -8   6   9  10.920    0.48
  -8   6  10  13.940    0.73
  -8   6  12   2.870    0.37
  -8   6  13   4.380    0.39
  -8   6  14  36.250    2.40
  -8   6  16  102.50    2.60
  -8   6  18  55.650    1.80
  -8   6  21   9.840    2.20
  -8   6  22   6.980    0.85
  -8   7   0   3.790    0.45
  -8   7   1   4.600    0.36
  -8   7   2   7.510    0.42
  -8   7   3  50.690    0.63
  -8   7   4  219.40    2.30
  -8   7   5  27.430    0.52
  -8   7   6  11.620    0.40
  -8   7   9  86.390    1.60
  -8   7  10   2.180    0.33
  -8   7  12  65.780    1.10
  -8   7  13   1.290    0.37
  -8   7  14   1.530    0.45
  -8   7  15   8.000    0.92
  -8   7  16  10.180    0.63
  -8   7  17  83.390    2.50
  -8   7  19  13.660    1.10
  -8   7  23   7.550    2.00
  -8   7  25   4.610    0.69
  -8   8   0   2.720    0.40
  -8   8   2  18.330    0.44
  -8   8   5  11.630    0.49
  -8   8   6  28.660    0.65
  -8   8   9   5.760    0.42
  -8   8  10   1.780    0.42
  -8   8  11  13.180    0.57
  -8   8  12   5.750    0.40
  -8   8  13   3.020    0.40
  -8   8  14   5.400    0.58
  -8   8  15  26.150    1.10
  -8   8  16   7.680    0.80
  -8   8  17   4.160    0.99
  -8   8  18   4.300    0.75
  -8   8  19   8.620    2.30
  -8   8  24   2.370    0.71
  -8   9   1  28.670    0.76
  -8   9   2  20.470    0.79
  -8   9   5  60.560    1.60
  -8   9   8   3.300    0.60
  -8   9  10  95.790    2.00
  -8   9  11  48.880    1.10
  -8   9  12  103.90    2.50
  -8   9  13  13.730    0.57
  -8   9  15   3.830    0.65
  -8   9  16  13.040    1.60
  -8   9  18   5.360    0.70
  -8   9  20  27.390    2.50
  -8   9  25  11.170    0.85
  -8   9  26  25.310    1.70
  -8   9  27   3.970    1.20
  -8  10   0   3.110    0.54
  -8  10   1  32.220    0.93
  -8  10   2   2.900    0.45
  -8  10   5  15.280    0.49
  -8  10   7  15.960    0.79
  -8  10   8   5.850    0.75
  -8  10   9   9.890    0.90
  -8  10  10  86.360    2.10
  -8  10  11   7.630    0.58
  -8  10  12  36.750    0.78
  -8  10  13  29.450    0.87
  -8  10  15  37.120    0.80
  -8  11   0   2.910    0.85
  -8  11   1  10.440    0.70
  -8  11   2   2.020    0.54
  -8  11   3  22.130    0.60
  -8  11   6  19.740    0.72
  -8  11   7   5.540    0.85
  -8  11   8  17.500    1.10
  -8  11   9   7.340    0.75
  -8  11  10  49.170    1.30
  -8  11  11  19.260    0.72
  -8  11  12   4.700    0.63
  -8  11  13  39.070    0.76
  -8  11  18   6.160    0.99
  -8  11  19   2.820    0.81
  -8  11  22   3.190    0.78
  -8  11  25   7.620    0.71
  -8  12   1   9.620    0.75
  -8  12   5   2.640    0.70
  -8  12   6  30.730    0.68
  -8  12   7  11.270    0.75
  -8  12   8  67.240    1.90
  -8  12   9   3.490    0.54
  -8  12  11  33.060    1.40
  -8  12  12   3.940    0.54
  -8  12  13  13.370    0.63
  -8  12  16  16.850    0.75
  -8  12  17  13.790    2.20
  -8  13   0  19.680    1.40
  -8  13   3   5.650    0.78
  -8  13   4   7.080    0.64
  -8  13   5   3.140    0.71
  -8  13   7  10.400    0.54
  -8  13   9   2.410    0.65
  -8  13  10  21.350    0.80
  -8  13  11   7.120    0.60
  -8  13  12  25.430    1.20
  -8  13  13   1.800    0.49
  -8  13  14  31.870    0.64
  -8  13  15   9.760    0.55
  -8  13  19  13.140    1.80
  -8  13  22   5.300    0.71
  -8  14   0  11.900    0.81
  -8  14   1   3.990    0.85
  -8  14   3   4.420    0.64
  -8  14   4   2.070    0.66
  -8  14   5   9.420    0.75
  -8  14   6  18.160    1.60
  -8  14   7   6.840    0.57
  -8  14   9  11.770    0.64
  -8  14  10   4.500    0.57
  -8  14  11   4.870    0.55
  -8  14  12   2.850    0.41
  -8  14  14   4.720    0.45
  -8  14  15   1.230    0.32
  -8  14  17   3.670    0.41
  -8  14  18   2.850    0.55
  -8  14  20   5.890    1.50
  -8  15   0   2.740    0.44
  -8  15   1   9.300    0.69
  -8  15   3  14.640    0.81
  -8  15   5  57.610    2.10
  -8  15   6   4.070    0.87
  -8  15  11   7.590    0.41
  -8  15  12   2.370    0.41
  -8  15  14   2.210    0.32
  -8  15  15   5.110    0.45
  -8  15  16   6.930    0.50
  -8  16   0  18.380    0.55
  -8  16   2   5.820    0.44
  -8  16   3   4.810    0.92
  -8  16   4   7.450    0.85
  -8  16   5   7.110    0.68
  -8  16   6  17.970    0.78
  -8  16   7   6.200    0.92
  -8  16   9  21.140    1.00
  -8  16  11   1.090    0.32
  -7 -20   2   6.680    0.54
  -7 -19   5  28.200    1.90
  -7 -19   6  25.780    1.50
  -7 -18   2  10.230    0.85
  -7 -18   6  17.050    1.80
  -7 -18   7  75.590    2.40
  -7 -17   1   2.960    0.69
  -7 -17   7  23.010    0.81
  -7 -17  10   6.100    1.20
  -7 -16   1   3.550    0.85
  -7 -16   2  10.020    0.81
  -7 -16   3  34.330    1.60
  -7 -16   4   5.280    0.64
  -7 -16   8   4.150    0.78
  -7 -16   9   7.740    0.71
  -7 -16  10  16.330    1.70
  -7 -16  11   3.420    0.59
  -7 -15   1   6.730    0.75
  -7 -15   2   7.950    0.70
  -7 -15   5   4.760    0.69
  -7 -15   8  28.980    2.30
  -7 -15   9   2.900    0.69
  -7 -15  10  13.010    1.90
  -7 -15  11  17.350    0.75
  -7 -14   1  51.980    1.10
  -7 -14   2   3.360    0.85
  -7 -14   3   3.120    0.64
  -7 -14   5  21.720    0.94
  -7 -14   8   6.290    1.10
  -7 -14   9   4.520    0.55
  -7 -14  10   3.430    0.78
  -7 -14  11  38.510    2.50
  -7 -14  12  11.930    1.80
  -7 -14  13  28.100    0.99
  -7 -13   1  277.60    4.40
  -7 -13   2  43.370    0.82
  -7 -13   3  10.740    0.90
  -7 -13   4  36.280    0.73
  -7 -13   5   3.800    0.55
  -7 -13   6   2.880    0.85
  -7 -13   7  14.880    0.81
  -7 -13   8  44.190    1.10
  -7 -13   9  11.560    0.67
  -7 -13  10  12.820    0.99
  -7 -13  11  17.510    1.30
  -7 -13  12  11.150    0.92
  -7 -13  15  34.330    1.30
  -7 -13  16  22.000    2.00
  -7 -12   1  38.370    0.74
  -7 -12   2   5.970    0.37
  -7 -12   3  24.520    1.20
  -7 -12   4  96.630    1.80
  -7 -12   5  27.790    0.57
  -7 -12   6  13.770    0.53
  -7 -12   7   7.230    0.76
  -7 -12   9  26.030    0.92
  -7 -11   1  87.300    1.40
  -7 -11   2  50.700    0.70
  -7 -11   3   2.920    0.39
  -7 -11   4   2.810    0.35
  -7 -11   5  19.400    0.53
  -7 -11   7  37.050    0.82
  -7 -11   9  26.240    0.67
  -7 -11  10   8.920    0.75
  -7 -11  11  19.270    2.10
  -7 -11  12   3.610    0.55
  -7 -11  13   4.010    1.10
  -7 -11  16  12.440    2.20
  -7 -10   1  73.370    1.00
  -7 -10   2  93.080    1.10
  -7 -10   3  11.880    0.44
  -7 -10   4  145.20    1.60
  -7 -10   5  42.810    0.79
  -7 -10   6  58.070    0.92
  -7 -10   7  59.410    1.30
  -7 -10   8  14.990    0.65
  -7 -10   9  33.230    0.80
  -7 -10  10   2.240    0.64
  -7 -10  11  30.920    0.98
  -7 -10  12   3.270    0.64
  -7 -10  16  11.340    1.80
  -7  -9   1   1.340    0.19
  -7  -9   2  43.890    0.55
  -7  -9   3  28.640    0.42
  -7  -9   4  219.30    1.60
  -7  -9   5   4.500    0.31
  -7  -9   6  12.950    0.35
  -7  -9   8  12.080    0.55
  -7  -9   9   3.530    0.55
  -7  -9  10  22.700    1.40
  -7  -9  11  25.630    1.70
  -7  -9  12  19.000    1.50
  -7  -9  13   5.700    0.85
  -7  -9  15   5.800    1.90
  -7  -8   1  101.40    0.57
  -7  -8   2  41.080    0.42
  -7  -8   3   7.660    0.22
  -7  -8   4  55.660    0.86
  -7  -8   5   2.610    0.25
  -7  -8   6  32.940    0.36
  -7  -8   7  54.040    0.72
  -7  -8   8  54.810    2.20
  -7  -8   9  16.790    0.55
  -7  -8  10  50.750    1.30
  -7  -8  11  163.60    4.10
  -7  -7   1   6.100    0.17
  -7  -7   4  12.080    0.19
  -7  -7   5  18.440    0.23
  -7  -7   6   7.840    0.28
  -7  -7   7   3.370    0.23
  -7  -7   8   4.740    0.28
  -7  -7   9  15.170    0.49
  -7  -7  10   8.690    0.64
  -7  -7  11  29.750    1.10
  -7  -7  12  61.920    2.40
  -7  -7  13  48.290    2.20
  -7  -6   1   5.980    0.16
  -7  -6   2   3.480    0.15
  -7  -6   3   5.020    0.15
  -7  -6   4  33.840    0.38
  -7  -6   5  28.200    0.44
  -7  -6   6  67.270    0.57
  -7  -6   7   2.980    0.27
  -7  -6   8  65.040    0.99
  -7  -6   9  54.760    1.10
  -7  -6  10  12.820    0.70
  -7  -6  11  44.280    1.20
  -7  -6  12  119.60    2.90
  -7  -6  13   4.240    0.92
  -7  -6  15  26.150    1.10
  -7  -5   1  94.140    0.47
  -7  -5   2  41.290    0.43
  -7  -5   4  12.530    0.17
  -7  -5   5  361.30    1.50
  -7  -5   6  12.170    0.27
  -7  -5   7  103.60    0.65
  -7  -5   8  40.590    0.64
  -7  -5   9  30.830    0.41
  -7  -5  10   7.600    0.50
  -7  -5  11   8.890    0.64
  -7  -5  12  10.140    0.58
  -7  -5  13  122.10    3.20
  -7  -5  14  29.710    1.90
  -7  -5  16  19.290    1.80
  -7  -4   1  391.10    1.30
  -7  -4   2  56.890    0.41
  -7  -4   3  34.670    0.35
  -7  -4   4  19.410    0.25
  -7  -4   5  32.470    0.35
  -7  -4   6  58.800    0.46
  -7  -4   7  82.040    0.69
  -7  -4   8  42.350    0.53
  -7  -4   9  11.110    0.36
  -7  -4  10  33.470    1.40
  -7  -4  11  112.50    2.80
  -7  -4  12  28.220    1.40
  -7  -4  13  250.80    4.70
  -7  -4  14  17.120    1.60
  -7  -4  15  10.250    0.78
  -7  -4  17   5.870    1.60
  -7  -3   1  168.00    0.59
  -7  -3   2  43.530    0.41
  -7  -3   3  10.690    0.17
  -7  -3   4  21.560    0.22
  -7  -3   5  222.00    1.00
  -7  -3   6  74.320    0.50
  -7  -3   7  10.260    0.18
  -7  -3   8  63.000    0.50
  -7  -3   9   1.010    0.16
  -7  -3  10  37.040    0.60
  -7  -3  11   6.320    0.45
  -7  -3  12  24.610    1.20
  -7  -3  13  100.30    2.40
  -7  -3  15  22.170    0.92
  -7  -3  20  27.360    1.10
  -7  -2   1  32.350    0.35
  -7  -2   2   5.400    0.16
  -7  -2   3  29.720    0.31
  -7  -2   4  49.360    0.42
  -7  -2   6 0.83000    0.14
  -7  -2   7  122.80    0.80
  -7  -2   8  14.960    0.26
  -7  -2   9   1.260    0.16
  -7  -2  11   6.530    0.30
  -7  -2  12  11.480    0.63
  -7  -2  13  63.590    1.20
  -7  -2  14  65.300    1.70
  -7  -2  15  30.000    1.90
  -7  -2  16   3.280    0.85
  -7  -2  17  26.380    1.10
  -7  -2  20  95.920    4.60
  -7  -2  21  54.030    2.40
  -7  -1   1  43.850    0.41
  -7  -1   2  19.180    0.29
  -7  -1   3  40.740    0.37
  -7  -1   4  44.840    0.45
  -7  -1   5   3.210    0.16
  -7  -1   6  35.570    0.34
  -7  -1   7  12.410    0.19
  -7  -1   8  102.50    0.58
  -7  -1   9  270.70    1.60
  -7  -1  10  38.380    0.45
  -7  -1  11   8.400    0.38
  -7  -1  12 0.86000    0.28
  -7  -1  13   5.370    0.43
  -7  -1  15   2.790    0.66
  -7  -1  19   6.450    1.90
  -7   0   2  31.630    0.31
  -7   0   3  53.470    0.43
  -7   0   4   6.090    0.18
  -7   0   5  25.740    0.29
  -7   0   6   4.570    0.17
  -7   0   7   4.300    0.15
  -7   0   8  62.850    0.46
  -7   0   9  86.450    0.99
  -7   0  10  30.080    0.34
  -7   0  11  10.690    0.36
  -7   0  13  58.960    0.83
  -7   0  15  37.890    0.76
  -7   0  16  14.570    1.30
  -7   0  17  18.890    1.90
  -7   0  19  27.690    2.10
  -7   0  21  89.270    4.50
  -7   1   0  390.70    1.50
  -7   1   1  134.90    0.72
  -7   1   2  107.30    0.60
  -7   1   3  104.60    0.72
  -7   1   4  42.950    0.47
  -7   1   5  117.60    0.78
  -7   1   6   7.890    0.17
  -7   1   7 0.49000    0.16
  -7   1   8  88.430    0.63
  -7   1   9  132.10    0.70
  -7   1  10  68.690    0.56
  -7   1  11   6.110    0.24
  -7   1  12   2.910    0.27
  -7   1  13  11.970    0.37
  -7   1  15  199.10    4.00
  -7   1  17   9.700    1.10
  -7   1  19  36.810    2.20
  -7   1  22  41.410    1.30
  -7   2   0  23.580    0.24
  -7   2   1  208.20    1.10
  -7   2   2  13.160    0.18
  -7   2   4 0.72000    0.17
  -7   2   5   4.150    0.17
  -7   2   6   5.080    0.18
  -7   2   7   6.150    0.18
  -7   2   8  390.00    1.60
  -7   2   9  179.50    1.10
  -7   2  10  11.270    0.26
  -7   2  11   1.140    0.27
  -7   2  12  10.830    0.34
  -7   2  13   7.750    0.37
  -7   2  14  35.500    1.50
  -7   2  15   9.530    0.49
  -7   2  16  21.310    0.70
  -7   2  17  24.050    1.20
  -7   2  19  24.560    2.20
  -7   2  20   5.870    1.90
  -7   3   0   1.890    0.19
  -7   3   1  26.070    0.27
  -7   3   2  36.010    0.34
  -7   3   3  62.730    0.45
  -7   3   4  22.280    0.25
  -7   3   5  16.370    0.22
  -7   3   6   5.680    0.19
  -7   3   7  139.30    0.85
  -7   3   8  48.780    0.43
  -7   3   9   9.990    0.22
  -7   3  10  23.450    0.30
  -7   3  12   1.980    0.28
  -7   3  13   1.420    0.41
  -7   3  14  21.470    0.57
  -7   3  16   5.540    1.80
  -7   3  18   3.450    0.65
  -7   3  20  36.290    1.80
  -7   4   0  20.560    0.24
  -7   4   1  254.30    1.60
  -7   4   2  460.80    2.20
  -7   4   3  19.810    0.27
  -7   4   4  25.950    0.29
  -7   4   5  11.760    0.28
  -7   4   6   4.460    0.23
  -7   4   7  62.380    0.73
  -7   4   8  44.780    0.62
  -7   4   9   7.720    0.24
  -7   4  10   1.730    0.22
  -7   4  11 0.99000    0.28
  -7   4  12  67.660    1.10
  -7   4  13  28.890    0.89
  -7   4  14   9.420    0.57
  -7   4  15  10.990    0.49
  -7   4  16  31.180    0.80
  -7   4  21   2.570    0.85
  -7   5   0  180.10    1.00
  -7   5   1  34.230    0.37
  -7   5   2   2.150    0.18
  -7   5   3  307.40    1.40
  -7   5   4  41.430    0.39
  -7   5   5   1.580    0.22
  -7   5   9  23.360    0.32
  -7   5  10  32.820    0.53
  -7   5  11   6.160    0.38
  -7   5  12  25.570    0.46
  -7   5  15  95.320    2.50
  -7   5  17  24.740    0.80
  -7   5  18  22.430    1.30
  -7   5  19   8.160    2.50
  -7   5  20  43.260    3.30
  -7   5  21   8.240    0.75
  -7   5  23  25.660    1.10
  -7   6   0  30.940    0.32
  -7   6   1  60.750    0.67
  -7   6   2   8.940    0.31
  -7   6   3  28.040    0.29
  -7   6   5  16.150    0.27
  -7   6   6  40.090    0.44
  -7   6   8   3.700    0.30
  -7   6   9  20.810    0.49
  -7   6  10  111.10    1.50
  -7   6  11  16.690    0.63
  -7   6  12  30.200    0.64
  -7   6  13  12.870    0.37
  -7   6  14  12.050    0.54
  -7   6  15   4.110    0.60
  -7   6  16  29.220    1.30
  -7   6  18   5.900    1.60
  -7   6  23   6.270    2.00
  -7   6  24   8.540    1.90
  -7   7   0   2.470    0.35
  -7   7   3  74.250    1.10
  -7   7   5   4.380    0.35
  -7   7   6   7.380    0.35
  -7   7   8  142.60    1.70
  -7   7   9   1.990    0.37
  -7   7  10  33.010    0.78
  -7   7  11  27.550    0.50
  -7   7  12   8.600    0.40
  -7   7  13  134.50    1.90
  -7   7  14  62.030    1.50
  -7   7  16  15.520    0.80
  -7   7  17  71.570    2.90
  -7   7  19  19.470    1.40
  -7   7  22  15.860    0.87
  -7   7  23  22.500    2.20
  -7   7  24   7.460    1.90
  -7   7  25  27.910    1.60
  -7   8   0  111.20    1.20
  -7   8   1  42.650    0.70
  -7   8   2  99.870    1.20
  -7   8   3  68.820    1.00
  -7   8   4   3.130    0.38
  -7   8   5  26.780    0.47
  -7   8   6   1.960    0.45
  -7   8   7   3.810    0.42
  -7   8   8   4.910    0.32
  -7   8   9   7.220    0.50
  -7   8  10  11.860    0.44
  -7   8  11  53.560    1.10
  -7   8  15  16.160    0.70
  -7   8  17  67.840    2.10
  -7   8  19  21.740    1.10
  -7   8  20   5.940    1.10
  -7   8  24  12.900    2.00
  -7   8  25   8.470    0.69
  -7   9   1  26.700    0.63
  -7   9   4   6.450    0.40
  -7   9   7  12.790    0.53
  -7   9   9  12.730    0.65
  -7   9  10  21.410    0.69
  -7   9  12  16.010    0.73
  -7   9  13   3.030    0.42
  -7   9  15  42.390    0.72
  -7   9  16  45.220    1.30
  -7   9  18  35.050    1.60
  -7   9  20  20.800    2.50
  -7  10   0  21.830    0.64
  -7  10   1  26.030    0.70
  -7  10   2   6.180    0.40
  -7  10   3   2.110    0.37
  -7  10   4  20.860    0.57
  -7  10   5  18.060    0.47
  -7  10   6  23.390    0.73
  -7  10   7  32.640    0.68
  -7  10   8  15.840    0.63
  -7  10   9  54.130    1.50
  -7  10  10  25.540    0.72
  -7  10  11  39.510    0.85
  -7  10  12  173.30    3.40
  -7  10  13  16.020    0.57
  -7  10  15   2.000    0.45
  -7  10  16  17.800    3.30
  -7  10  21  11.250    0.99
  -7  10  23   4.250    0.69
  -7  11   0   2.570    0.85
  -7  11   1  23.730    0.72
  -7  11   2   9.040    0.42
  -7  11   3  26.590    0.51
  -7  11   4  32.190    0.54
  -7  11   5  48.090    0.74
  -7  11   6  17.190    0.99
  -7  11   7  14.510    0.61
  -7  11   8  13.050    0.80
  -7  11   9  16.710    0.67
  -7  11  12  20.590    1.50
  -7  11  13  50.860    1.30
  -7  11  14   8.000    0.76
  -7  11  15   3.380    0.54
  -7  11  16   4.660    0.54
  -7  11  21   5.630    0.92
  -7  11  24  38.790    2.20
  -7  11  27   8.110    1.50
  -7  12   1  17.110    1.00
  -7  12   2  51.760    1.30
  -7  12   3  32.120    0.85
  -7  12   6  15.270    0.63
  -7  12   7   3.910    0.60
  -7  12   8   3.780    0.45
  -7  12   9  26.830    0.80
  -7  12  10  39.840    0.86
  -7  12  11  34.740    1.10
  -7  12  12   1.830    0.60
  -7  12  13  15.230    0.53
  -7  12  14   9.530    0.60
  -7  12  16   4.130    0.45
  -7  12  19  25.000    1.50
  -7  12  20  16.140    1.10
  -7  12  22   8.780    1.70
  -7  12  24  11.710    1.80
  -7  13   3  17.120    0.75
  -7  13   5   7.130    0.53
  -7  13   6   3.070    0.63
  -7  13   7   3.230    0.53
  -7  13   8  51.490    1.60
  -7  13  10   5.540    0.58
  -7  13  11   2.870    0.63
  -7  13  13   4.620    0.65
  -7  13  18  23.560    1.40
  -7  13  20   9.580    2.00
  -7  13  22   7.690    0.85
  -7  14   0  28.950    0.80
  -7  14   1   8.460    0.70
  -7  14   2   7.860    0.87
  -7  14   3  19.580    0.61
  -7  14   5   7.650    0.64
  -7  14   6  30.530    0.80
  -7  14   7   4.600    0.69
  -7  14   9  12.640    0.53
  -7  14  10   2.850    0.53
  -7  14  11  21.780    0.72
  -7  14  12   3.490    0.57
  -7  14  13   1.540    0.50
  -7  14  15   3.670    0.76
  -7  14  17   4.600    0.49
  -7  14  20  15.820    1.90
  -7  14  22   7.760    0.71
  -7  15   1   8.900    0.72
  -7  15   3   4.160    0.64
  -7  15   5   1.590    0.53
  -7  15   6  18.420    0.92
  -7  15   7  35.640    1.20
  -7  15   8  41.280    1.10
  -7  15  11  13.870    0.42
  -7  15  12   3.620    0.63
  -7  16   1   7.030    0.55
  -7  16   2   3.480    0.38
  -7  16   3   6.590    0.75
  -7  16   5  16.580    1.00
  -7  16   6   2.850    0.37
  -7  16   7  64.380    1.30
  -7  16   8  26.180    0.75
  -7  16   9   3.250    0.57
  -7  16  10   4.390    0.39
  -7  16  13   1.370    0.38
  -7  16  15   3.350    0.36
  -7  16  17   9.470    0.75
  -7  17   0   4.090    0.38
  -7  17   1  20.950    0.49
  -7  17   4   3.560    0.34
  -7  17   5   2.950    0.55
  -7  17   6   7.640    0.41
  -7  17   8   5.840    0.43
  -7  17   9   8.040    0.58
  -7  17  10   2.190    0.50
  -7  17  11   4.880    0.60
  -6 -19   1  12.700    1.90
  -6 -19   3   7.170    1.30
  -6 -19   4  16.670    0.78
  -6 -18   2   8.490    0.75
  -6 -18   4   3.500    0.78
  -6 -18   5   6.960    1.10
  -6 -18   8  30.490    1.10
  -6 -17   1  17.350    1.70
  -6 -17   2  12.700    1.00
  -6 -17   3  18.910    0.63
  -6 -17   5  14.330    2.10
  -6 -17   7   8.360    1.70
  -6 -17   8   2.740    0.66
  -6 -17   9  17.510    1.50
  -6 -16   3   3.050    0.69
  -6 -16   4   5.770    0.69
  -6 -16   5  13.330    0.81
  -6 -16   6  11.010    0.92
  -6 -16   7   8.480    1.90
  -6 -16   8  16.290    0.92
  -6 -16   9   6.760    0.58
  -6 -15   1  34.590    0.95
  -6 -15   3  19.430    0.85
  -6 -15   4   2.090    0.69
  -6 -15   5   1.990    0.64
  -6 -15   6  73.520    5.30
  -6 -15   7  43.730    1.20
  -6 -15   9   7.150    0.65
  -6 -14   1  16.520    0.81
  -6 -14   2  23.840    0.76
  -6 -14   3  151.70    4.90
  -6 -14   7   4.790    0.85
  -6 -14   9  11.080    0.69
  -6 -14  10   3.900    0.64
  -6 -13   1  144.20    2.30
  -6 -13   2  26.140    1.80
  -6 -13   3  264.80    4.70
  -6 -13   4  35.690    0.85
  -6 -13   7  13.820    1.70
  -6 -13   9   3.150    0.64
  -6 -13  12   9.990    1.10
  -6 -12   1  61.890    1.50
  -6 -12   2  197.20    3.50
  -6 -12   3   7.430    0.49
  -6 -12   4  122.40    2.10
  -6 -12   5   1.570    0.45
  -6 -12   8   2.780    0.81
  -6 -12   9   7.420    0.75
  -6 -12  10  38.650    1.50
  -6 -12  12   7.890    0.75
  -6 -12  16  36.410    2.40
  -6 -11   1   5.950    0.46
  -6 -11   2  100.70    1.60
  -6 -11   3   1.400    0.38
  -6 -11   4  42.180    0.87
  -6 -11   5  337.10    2.80
  -6 -11   6  25.190    0.63
  -6 -11   8  103.50    2.00
  -6 -11   9  22.870    0.57
  -6 -11  11  22.570    0.99
  -6 -11  13  13.630    1.90
  -6 -11  14   6.320    0.78
  -6 -11  15  16.990    2.20
  -6 -10   1   4.060    0.23
  -6 -10   3  24.510    0.35
  -6 -10   4   2.750    0.31
  -6 -10   5  126.10    1.50
  -6 -10   6   1.880    0.58
  -6 -10   7  25.570    0.58
  -6 -10   9  18.790    0.92
  -6 -10  10  75.230    1.60
  -6 -10  11   7.610    1.10
  -6 -10  12  10.470    0.85
  -6 -10  14  46.860    1.20
  -6  -9   1  31.880    0.35
  -6  -9   2  45.620    0.41
  -6  -9   3   1.590    0.18
  -6  -9   4  146.70    1.50
  -6  -9   5   6.720    0.36
  -6  -9   6  29.510    0.57
  -6  -9   7  42.340    0.95
  -6  -9   8   1.450    0.36
  -6  -9   9  83.380    2.10
  -6  -9  10  13.860    0.75
  -6  -9  12   4.920    0.64
  -6  -9  13   5.290    0.78
  -6  -9  15   3.900    0.78
  -6  -9  16  93.020    5.30
  -6  -8   1  37.040    0.36
  -6  -8   2   9.700    0.17
  -6  -8   3  140.00    0.98
  -6  -8   5   7.120    0.23
  -6  -8   6  78.900    0.72
  -6  -8   7  54.340    0.64
  -6  -8   9   5.430    0.36
  -6  -8  10  40.530    0.98
  -6  -8  11  108.40    2.40
  -6  -8  12  131.50    3.80
  -6  -8  13  77.200    3.80
  -6  -7   1  27.820    0.24
  -6  -7   2   4.910    0.16
  -6  -7   3  26.930    0.22
  -6  -7   4  56.130    0.53
  -6  -7   5  18.490    0.20
  -6  -7   7   2.240    0.26
  -6  -7   8   4.090    0.26
  -6  -7   9   7.600    0.36
  -6  -7  10  130.50    1.90
  -6  -7  11  204.00    2.90
  -6  -7  12  127.10    2.60
  -6  -7  14  12.080    1.80
  -6  -6   1  69.760    0.45
  -6  -6   2  60.920    0.45
  -6  -6   3  17.130    0.20
  -6  -6   4  143.60    0.58
  -6  -6   5   1.030    0.12
  -6  -6   6  28.990    0.45
  -6  -6   7   4.330    0.18
  -6  -6   9   5.200    0.26
  -6  -6  10  45.160    0.68
  -6  -6  11  587.80    5.80
  -6  -6  12  42.720    0.95
  -6  -6  13   8.730    0.98
  -6  -6  14  56.020    2.30
  -6  -6  15   5.970    1.70
  -6  -6  16  11.460    1.70
  -6  -5   1  183.50    0.67
  -6  -5   2  104.70    0.50
  -6  -5   3  188.80    0.66
  -6  -5   4  18.650    0.19
  -6  -5   5  17.520    0.18
  -6  -5   6 0.74000    0.13
  -6  -5   7   1.200    0.15
  -6  -5   8  70.230    0.69
  -6  -5   9   8.530    0.27
  -6  -5  10  61.040    1.00
  -6  -5  11  50.440    1.10
  -6  -5  12  32.340    0.76
  -6  -5  13  83.590    1.40
  -6  -5  14  54.890    2.10
  -6  -5  15  16.700    0.85
  -6  -5  16   5.680    0.85
  -6  -4   1  182.80    0.94
  -6  -4   2  75.160    0.42
  -6  -4   3   3.990    0.15
  -6  -4   4  31.120    0.28
  -6  -4   5  112.90    0.50
  -6  -4   6 0.47000    0.13
  -6  -4   7  106.90    0.61
  -6  -4   8   2.030    0.17
  -6  -4   9   6.580    0.18
  -6  -4  10  32.050    0.98
  -6  -4  11  26.340    0.61
  -6  -4  12  27.730    0.99
  -6  -4  13  10.880    0.50
  -6  -4  14  16.760    1.60
  -6  -4  15  36.790    2.40
  -6  -4  19  30.400    2.00
  -6  -3   1  19.190    0.19
  -6  -3   2  209.00    0.90
  -6  -3   3 0.90000    0.13
  -6  -3   4  163.10    1.00
  -6  -3   5  344.40    1.50
  -6  -3   6  73.670    0.45
  -6  -3   7  233.40    1.30
  -6  -3   8   8.490    0.18
  -6  -3   9   3.330    0.15
  -6  -3  10  45.940    0.60
  -6  -3  11  19.260    0.45
  -6  -3  12  14.440    0.67
  -6  -3  13  19.220    1.30
  -6  -3  14  23.930    1.20
  -6  -3  15   8.440    1.50
  -6  -3  16  16.830    0.85
  -6  -3  19  61.160    3.50
  -6  -2   1   7.490    0.14
  -6  -2   2  122.80    0.58
  -6  -2   3   2.210    0.14
  -6  -2   4  40.450    0.37
  -6  -2   5  603.90    2.30
  -6  -2   6  411.10    2.00
  -6  -2   7  19.690    0.22
  -6  -2   9  26.290    0.33
  -6  -2  10   1.100    0.27
  -6  -2  11  11.840    0.36
  -6  -2  12  73.870    1.20
  -6  -2  14  11.760    0.64
  -6  -2  15   4.130    0.66
  -6  -2  16   6.010    0.67
  -6  -2  19  20.010    1.90
  -6  -2  20  79.770    3.80
  -6  -1   1  155.00    0.70
  -6  -1   2  285.90    1.50
  -6  -1   3  11.990    0.17
  -6  -1   4  14.490    0.18
  -6  -1   5  733.10    2.50
  -6  -1   6  2073.0    8.90
  -6  -1   7  103.50    0.52
  -6  -1   8  36.130    0.46
  -6  -1   9  58.080    0.44
  -6  -1  10  21.320    0.30
  -6  -1  11  20.530    0.28
  -6  -1  12  70.100    0.87
  -6  -1  13  24.380    0.64
  -6  -1  14  11.960    0.44
  -6  -1  15  10.900    1.60
  -6  -1  18  69.200    2.50
  -6  -1  20  179.10    6.50
  -6  -1  21  13.010    1.80
  -6   0   1  79.300    0.45
  -6   0   2  270.80    1.00
  -6   0   3  44.930    0.46
  -6   0   4  152.30    0.88
  -6   0   5  360.20    1.40
  -6   0   6  987.80    3.00
  -6   0   7   2.610    0.15
  -6   0   8  27.790    0.26
  -6   0   9   1.820    0.14
  -6   0  10   1.150    0.18
  -6   0  11  27.540    0.43
  -6   0  12   3.000    0.29
  -6   0  13  37.210    0.87
  -6   0  14   1.690    0.30
  -6   0  16  13.130    1.40
  -6   0  17  38.760    2.00
  -6   0  18  34.150    2.00
  -6   0  20  300.20    8.10
  -6   1   0  64.850    0.49
  -6   1   1  29.500    0.30
  -6   1   2  69.770    0.47
  -6   1   3  428.90    1.10
  -6   1   4   2.540    0.14
  -6   1   5  18.380    0.18
  -6   1   6  389.00    1.40
  -6   1   7   5.090    0.16
  -6   1   8 0.58000    0.14
  -6   1   9 0.60000    0.14
  -6   1  10  28.500    0.32
  -6   1  11  49.760    0.56
  -6   1  12 0.68000    0.19
  -6   1  13  145.60    1.50
  -6   1  15  21.560    0.54
  -6   1  17  36.870    1.20
  -6   2   0  35.880    0.41
  -6   2   2  20.520    0.20
  -6   2   3  32.000    0.31
  -6   2   4  135.10    0.58
  -6   2   5   2.540    0.16
  -6   2   6   4.930    0.15
  -6   2   7  165.30    0.75
  -6   2   8   2.100    0.16
  -6   2   9  19.340    0.20
  -6   2  10  19.580    0.35
  -6   2  11 0.96000    0.20
  -6   2  12  27.410    0.47
  -6   2  13  84.430    1.10
  -6   2  14  46.100    1.10
  -6   2  15  10.240    0.45
  -6   2  16   5.030    0.58
  -6   2  17  14.330    0.54
  -6   2  18  23.900    0.99
  -6   2  19  108.30    4.80
  -6   2  21  30.790    2.10
  -6   3   0  1175.0    3.90
  -6   3   1  185.80    1.00
  -6   3   2  33.280    0.29
  -6   3   3  54.910    0.45
  -6   3   4  12.290    0.20
  -6   3   5  124.10    0.86
  -6   3   6  57.400    0.58
  -6   3   7  65.780    0.48
  -6   3   8   3.540    0.18
  -6   3   9  63.830    0.49
  -6   3  10   3.250    0.18
  -6   3  11  17.680    0.23
  -6   3  13  21.440    0.50
  -6   3  14  156.70    1.70
  -6   3  15  40.920    1.50
  -6   3  16   5.560    0.55
  -6   3  17   7.380    0.64
  -6   3  18   5.680    0.78
  -6   3  19   4.420    0.67
  -6   3  20  12.020    0.69
  -6   3  22   9.940    1.90
  -6   4   0  417.40    1.80
  -6   4   1  105.80    0.62
  -6   4   2  147.40    0.67
  -6   4   3  24.290    0.23
  -6   4   4  58.360    0.56
  -6   4   5   7.570    0.20
  -6   4   6  29.260    0.28
  -6   4   7  18.040    0.23
  -6   4   8  108.00    0.75
  -6   4   9  29.460    0.34
  -6   4  10  71.900    0.65
  -6   4  11  31.600    0.44
  -6   4  12  90.940    1.30
  -6   4  13  45.160    0.60
  -6   4  14   4.890    0.42
  -6   4  15  384.40    4.20
  -6   4  18   6.040    0.85
  -6   4  20  10.630    0.75
  -6   4  21  37.240    1.30
  -6   4  22  11.920    0.75
  -6   5   0   5.950    0.18
  -6   5   1  934.90    3.20
  -6   5   2  24.470    0.26
  -6   5   3   6.400    0.18
  -6   5   4  55.530    0.50
  -6   5   5  19.700    0.25
  -6   5   6  280.60    1.20
  -6   5   7  44.170    0.45
  -6   5   8 0.73000    0.17
  -6   5   9  29.000    0.34
  -6   5  10  28.810    0.41
  -6   5  11   5.390    0.29
  -6   5  12  37.100    0.53
  -6   5  13  31.070    0.73
  -6   5  14  17.200    0.60
  -6   5  15  287.60    3.10
  -6   5  16  273.50    4.80
  -6   5  17  25.500    1.20
  -6   5  19  14.090    0.87
  -6   5  20   5.120    0.85
  -6   5  21  12.890    2.20
  -6   5  24   4.500    0.78
  -6   6   0  35.760    0.38
  -6   6   1  78.870    0.77
  -6   6   2  28.710    0.35
  -6   6   3   9.580    0.21
  -6   6   4   4.240    0.21
  -6   6   5   3.100    0.19
  -6   6   6   3.030    0.21
  -6   6   7  30.000    0.43
  -6   6   8   9.250    0.29
  -6   6   9   3.350    0.26
  -6   6  10   1.860    0.28
  -6   6  11   3.040    0.37
  -6   6  12  116.10    1.30
  -6   6  13   2.210    0.49
  -6   6  14  166.50    2.20
  -6   6  15  66.660    1.80
  -6   6  16  112.10    3.10
  -6   6  19   6.540    0.75
  -6   6  20   4.450    0.85
  -6   7   0  37.110    0.35
  -6   7   1  124.50    0.94
  -6   7   2  262.10    1.60
  -6   7   3   1.760    0.24
  -6   7   4   5.200    0.37
  -6   7   5   6.970    0.29
  -6   7   6   4.000    0.24
  -6   7   7  143.30    1.80
  -6   7   8   1.380    0.32
  -6   7   9   6.030    0.42
  -6   7  10  40.320    0.60
  -6   7  11  10.520    0.33
  -6   7  12   9.050    0.50
  -6   7  13   4.510    0.42
  -6   7  14  63.450    0.98
  -6   7  15  37.530    1.50
  -6   7  17  45.510    2.50
  -6   7  19  17.320    1.20
  -6   7  21  28.360    1.30
  -6   7  23  24.830    2.40
  -6   7  24   4.950    0.85
  -6   8   0   3.430    0.39
  -6   8   1   3.330    0.30
  -6   8   2   4.580    0.30
  -6   8   3  101.90    1.10
  -6   8   5  24.530    0.57
  -6   8   7   1.000    0.33
  -6   8   9  22.190    0.47
  -6   8  10  16.070    0.47
  -6   8  11   1.330    0.42
  -6   8  13  20.850    0.46
  -6   8  14   9.330    0.72
  -6   8  15  45.600    0.73
  -6   8  16  26.050    2.40
  -6   8  17   7.640    2.20
  -6   8  21   4.240    0.58
  -6   8  22   7.770    1.10
  -6   9   0  45.130    0.85
  -6   9   2   1.460    0.30
  -6   9   3  40.860    0.51
  -6   9   4   4.210    0.37
  -6   9   5  55.370    0.87
  -6   9   6   2.950    0.39
  -6   9   7  11.900    0.49
  -6   9   8  50.450    0.87
  -6   9   9  60.780    1.50
  -6   9  10  112.00    2.00
  -6   9  11  30.560    0.90
  -6   9  12  11.360    0.49
  -6   9  13   3.880    0.57
  -6   9  14   6.020    0.49
  -6   9  15   1.910    0.45
  -6   9  16   6.660    0.80
  -6   9  18  40.200    3.00
  -6   9  22   8.640    0.81
  -6   9  23  14.090    1.10
  -6   9  24  23.300    1.60
  -6   9  25   4.960    0.64
  -6   9  27  10.380    1.70
  -6  10   0   2.100    0.49
  -6  10   4  15.660    0.49
  -6  10   5  88.390    1.30
  -6  10   6   6.010    0.40
  -6  10   7  16.440    0.98
  -6  10   8  178.70    2.20
  -6  10  10  122.10    2.50
  -6  10  11  22.020    1.20
  -6  10  12   2.430    0.45
  -6  10  13  32.180    0.64
  -6  10  14  12.400    0.49
  -6  10  15   3.740    0.39
  -6  10  16  26.400    0.72
  -6  10  18   6.730    0.99
  -6  10  19   6.020    1.20
  -6  10  21   5.690    1.20
  -6  10  24  27.330    1.90
  -6  10  25  20.790    2.50
  -6  11   1  21.370    0.53
  -6  11   3  17.970    0.53
  -6  11   4  48.390    0.61
  -6  11   6  17.170    0.68
  -6  11   7   4.570    0.38
  -6  11   8  54.950    0.80
  -6  11   9  40.020    0.94
  -6  11  10   6.140    0.53
  -6  11  11  99.410    2.20
  -6  11  12   4.860    0.45
  -6  11  14  23.350    0.71
  -6  11  16  19.380    1.50
  -6  11  17   3.390    0.60
  -6  11  22   4.790    0.92
  -6  11  23  13.220    1.10
  -6  11  24   6.320    2.00
  -6  11  25  49.100    1.60
  -6  11  26  39.580    1.90
  -6  11  28   9.710    1.60
  -6  12   0   3.150    0.42
  -6  12   2   6.870    0.61
  -6  12   3  16.370    0.85
  -6  12   4  16.320    0.60
  -6  12   5  18.500    0.61
  -6  12   6  74.280    1.50
  -6  12   7  39.850    0.87
  -6  12   8   5.220    0.42
  -6  12   9  93.010    2.20
  -6  12  10  11.250    0.57
  -6  12  11  19.730    0.65
  -6  12  12   3.980    0.40
  -6  12  13   8.180    0.53
  -6  12  14   9.430    0.94
  -6  12  15  39.050    1.20
  -6  12  23  14.560    2.40
  -6  12  25  15.120    1.90
  -6  12  26   8.060    0.71
  -6  12  27   2.420    0.49
  -6  13   0   1.900    0.57
  -6  13   3   2.710    0.49
  -6  13   4  39.670    1.10
  -6  13   5  34.970    0.60
  -6  13   6   1.520    0.38
  -6  13   8   8.660    0.78
  -6  13   9   5.880    0.58
  -6  13  10  22.660    0.72
  -6  13  11   3.910    0.45
  -6  13  12  27.750    0.80
  -6  13  13   2.880    0.45
  -6  13  14   7.350    0.69
  -6  13  15   2.430    0.49
  -6  13  16   3.450    0.68
  -6  13  17  15.110    0.78
  -6  13  20   4.990    0.85
  -6  13  23   5.390    0.78
  -6  13  25   1.960    0.64
  -6  13  26  10.360    0.87
  -6  14   0  16.380    0.85
  -6  14   1   9.200    0.63
  -6  14   3  14.580    0.78
  -6  14   4  70.170    1.50
  -6  14   5   3.590    0.46
  -6  14   6   3.310    0.45
  -6  14   7   2.680    0.45
  -6  14   8   1.720    0.47
  -6  14   9  30.790    0.60
  -6  14  11   6.160    0.61
  -6  14  12  22.460    0.67
  -6  14  13   7.550    0.54
  -6  14  15   3.990    0.45
  -6  14  16   8.450    0.49
  -6  14  17   2.270    0.45
  -6  14  18   4.640    0.64
  -6  14  20  10.760    2.00
  -6  14  22   2.790    0.87
  -6  14  23  17.200    1.80
  -6  14  24   9.420    0.78
  -6  15   1  20.230    0.67
  -6  15   2   3.660    0.57
  -6  15   3  26.940    0.76
  -6  15   4   1.890    0.57
  -6  15   6   1.320    0.42
  -6  15   9   5.790    0.45
  -6  15  10   1.520    0.49
  -6  15  12   1.960    0.65
  -6  15  13   2.920    0.55
  -6  15  14  18.110    0.85
  -6  15  15   1.380    0.45
  -6  15  16   1.770    0.48
  -6  15  19   4.370    1.10
  -6  15  20  17.320    0.99
  -6  16   0  12.190    0.72
  -6  16   1   6.320    0.65
  -6  16   2  14.040    0.49
  -6  16   3  41.210    0.67
  -6  16   4  39.350    0.98
  -6  16   5   7.620    0.45
  -6  16   7  10.140    0.54
  -6  16   8   7.130    0.55
  -6  16  13   4.620    0.41
  -6  16  15  11.740    0.49
  -6  16  16   7.920    0.63
  -6  16  17  19.330    0.55
  -6  16  18  19.930    0.92
  -6  16  20  13.860    1.40
  -6  17   0  23.290    0.53
  -6  17   2  36.740    0.60
  -6  17   3  25.540    0.69
  -6  17   4   2.180    0.46
  -6  17   6   1.840    0.31
  -6  17   7  20.530    0.43
  -6  17   8   3.820    0.37
  -6  17  12   3.370    0.32
  -6  17  13   6.660    0.49
  -6  17  14   4.670    0.40
  -6  17  17   2.430    0.43
  -6  18   3   5.740    0.38
  -6  18   4   5.060    0.36
  -6  18   5   1.960    0.42
  -6  18   6   7.260    0.45
  -6  18   7   3.840    0.39
  -6  18  10   1.730    0.55
  -6  18  11   2.470    0.33
  -5 -20   1  29.110    1.10
  -5 -20   4   8.870    1.10
  -5 -19   1   5.090    0.64
  -5 -19   2   5.550    1.70
  -5 -19   3  15.390    0.99
  -5 -19   4  37.500    4.20
  -5 -19   6   7.390    1.10
  -5 -18   3  11.910    1.20
  -5 -18   4  29.530    2.20
  -5 -18   5  62.660    1.60
  -5 -17   1   4.470    0.85
  -5 -17   4   7.960    1.90
  -5 -17   5  84.910    2.70
  -5 -17   6   2.040    0.57
  -5 -17   7  15.210    0.69
  -5 -16   1  24.220    1.10
  -5 -16   2  23.040    1.80
  -5 -16   4   4.960    0.60
  -5 -16   5   4.320    0.87
  -5 -16   6   5.080    0.78
  -5 -16   8  26.990    0.87
  -5 -16  10  61.340    2.70
  -5 -15   1   4.410    1.30
  -5 -15   2  15.270    1.10
  -5 -15   5   3.740    0.60
  -5 -15   6  20.880    1.60
  -5 -15   7  12.020    0.75
  -5 -15   8   4.470    0.81
  -5 -15   9  26.860    1.10
  -5 -14   2  24.570    0.75
  -5 -14   3   7.170    1.10
  -5 -14   4  24.800    1.10
  -5 -14   7   6.560    1.90
  -5 -14   8   4.560    0.75
  -5 -14   9  81.370    2.20
  -5 -14  10  12.560    1.10
  -5 -14  11  10.200    0.78
  -5 -13   2  85.880    1.60
  -5 -13   4  44.420    0.90
  -5 -13   5   9.090    0.49
  -5 -13   6  40.110    0.90
  -5 -13   7   1.930    0.55
  -5 -13   8  55.170    1.10
  -5 -13   9  25.980    0.98
  -5 -13  10  17.510    0.75
  -5 -13  11   8.260    0.55
  -5 -13  14  47.940    2.60
  -5 -12   1  80.190    2.00
  -5 -12   2  111.50    2.20
  -5 -12   3  50.140    1.20
  -5 -12   4  65.360    1.40
  -5 -12   5   6.040    0.49
  -5 -12   9   8.530    0.78
  -5 -11   1   7.680    0.40
  -5 -11   2  18.920    0.42
  -5 -11   4   1.180    0.35
  -5 -11   5  48.740    0.77
  -5 -11   6   6.440    0.39
  -5 -11   7   1.860    0.38
  -5 -11   8  29.860    0.75
  -5 -11   9  34.540    0.80
  -5 -11  10   3.520    0.50
  -5 -11  11  14.150    0.69
  -5 -10   1  55.430    0.82
  -5 -10   2  83.420    0.90
  -5 -10   3  95.900    0.96
  -5 -10   4  42.140    0.75
  -5 -10   5  38.780    0.78
  -5 -10   6   4.860    0.27
  -5 -10   7   3.640    0.38
  -5 -10   8   3.350    0.50
  -5 -10   9  28.030    1.60
  -5 -10  10  31.340    0.81
  -5 -10  11   2.810    0.90
  -5 -10  12   2.510    0.58
  -5  -9   1  11.330    0.23
  -5  -9   2  268.20    1.30
  -5  -9   4  78.520    0.95
  -5  -9   5   1.930    0.21
  -5  -9   7   4.520    0.27
  -5  -9   8   8.940    0.61
  -5  -9   9  91.400    1.60
  -5  -9  10   9.010    0.75
  -5  -9  12   9.650    0.64
  -5  -9  13   5.090    1.60
  -5  -9  18  46.590    2.40
  -5  -8   1  12.670    0.18
  -5  -8   2  259.60    1.60
  -5  -8   3  13.220    0.20
  -5  -8   4  25.100    0.24
  -5  -8   5  79.960    0.70
  -5  -8   7  33.490    0.55
  -5  -8   8  137.00    1.30
  -5  -8   9  135.70    1.70
  -5  -8  12  28.300    1.30
  -5  -8  13  11.440    0.85
  -5  -8  14   6.870    0.78
  -5  -8  15   9.070    1.60
  -5  -7   1  50.470    0.42
  -5  -7   2  35.420    0.37
  -5  -7   3  108.40    0.60
  -5  -7   4   3.280    0.15
  -5  -7   5  32.250    0.42
  -5  -7   6  77.180    0.62
  -5  -7   7   1.690    0.18
  -5  -7   8   7.830    0.25
  -5  -7   9  57.190    0.83
  -5  -7  10  60.610    1.20
  -5  -7  11   9.660    0.50
  -5  -7  14   8.600    1.60
  -5  -7  17  95.610    3.70
  -5  -6   1  12.790    0.15
  -5  -6   2  12.800    0.15
  -5  -6   3   9.430    0.16
  -5  -6   4  96.390    0.48
  -5  -6   5  42.360    0.34
  -5  -6   6   3.120    0.17
  -5  -6   7  325.30    2.00
  -5  -6   8  28.850    0.36
  -5  -6   9  148.20    1.00
  -5  -6  10  212.60    2.20
  -5  -6  11  48.020    1.30
  -5  -6  13  35.580    2.60
  -5  -6  14   2.210    0.69
  -5  -6  16   4.410    0.71
  -5  -5   1  70.440    0.39
  -5  -5   2  33.300    0.35
  -5  -5   3  652.40    1.80
  -5  -5   4   5.550    0.13
  -5  -5   5  111.50    0.67
  -5  -5   6  25.200    0.22
  -5  -5   7  190.30    0.94
  -5  -5   8   2.500    0.18
  -5  -5   9   1.600    0.18
  -5  -5  10  11.240    0.35
  -5  -5  11  159.20    1.50
  -5  -5  12  68.000    1.30
  -5  -5  13   9.880    0.41
  -5  -5  14  21.820    0.92
  -5  -5  17  25.230    1.80
  -5  -4   1   1.220    0.14
  -5  -4   2  76.970    0.40
  -5  -4   3  251.80    0.78
  -5  -4   4  127.30    0.46
  -5  -4   5   5.930    0.13
  -5  -4   6  61.210    0.39
  -5  -4   7   1.010    0.13
  -5  -4   8  53.120    0.42
  -5  -4   9  65.640    0.53
  -5  -4  10  20.100    0.27
  -5  -4  11  274.10    3.20
  -5  -4  12  49.970    0.94
  -5  -4  13   5.000    0.55
  -5  -4  15   7.960    0.69
  -5  -4  16   4.890    0.92
  -5  -4  17  20.400    1.70
  -5  -3   1  59.790    0.41
  -5  -3   2  43.060    0.31
  -5  -3   3  335.90    0.92
  -5  -3   4  372.10    1.10
  -5  -3   5  37.700    0.34
  -5  -3   6  18.620    0.22
  -5  -3   7 0.50000    0.12
  -5  -3   8  91.800    0.58
  -5  -3   9  88.520    0.52
  -5  -3  10   4.160    0.17
  -5  -3  11  143.30    2.40
  -5  -3  12  246.40    2.50
  -5  -3  13  89.360    1.30
  -5  -3  14   5.810    1.30
  -5  -3  15  12.380    0.55
  -5  -3  16   6.470    0.66
  -5  -3  17  12.570    1.60
  -5  -3  18  90.110    3.50
  -5  -2   1  39.280    0.36
  -5  -2   2  74.610    0.38
  -5  -2   3  66.640    0.42
  -5  -2   4  11.810    0.16
  -5  -2   5  544.00    1.90
  -5  -2   6 0.68000    0.13
  -5  -2   7   9.490    0.15
  -5  -2   9   4.950    0.13
  -5  -2  10  169.50    1.00
  -5  -2  11  189.70    2.70
  -5  -2  12  134.90    1.40
  -5  -2  13  51.190    1.20
  -5  -2  14  24.110    0.65
  -5  -2  15   8.310    0.75
  -5  -2  16  14.460    1.50
  -5  -2  17  21.800    0.85
  -5  -2  18  100.30    3.70
  -5  -2  19  21.490    1.70
  -5  -1   1  210.18    0.72
  -5  -1   2  82.290    0.44
  -5  -1   4   2.250    0.13
  -5  -1   5  42.110    0.31
  -5  -1   6  254.40    0.87
  -5  -1   7  510.50    1.50
  -5  -1   8  10.910    0.14
  -5  -1  10  22.310    0.29
  -5  -1  11  42.050    0.60
  -5  -1  12   4.590    0.38
  -5  -1  13  26.320    0.53
  -5  -1  14  22.640    0.64
  -5  -1  16  67.240    4.00
  -5  -1  19  80.210    3.30
  -5  -1  20  31.140    1.90
  -5   0   1  300.60    0.92
  -5   0   2  79.260    0.46
  -5   0   3  27.080    0.29
  -5   0   4  66.510    0.44
  -5   0   5 0.56000    0.14
  -5   0   6  156.50    0.71
  -5   0   7  97.760    0.47
  -5   0   8  28.460    0.23
  -5   0   9   2.160    0.11
  -5   0  10 0.99000    0.14
  -5   0  11  191.30    1.10
  -5   0  12  18.780    0.30
  -5   0  13  55.160    0.79
  -5   0  14   2.400    0.26
  -5   0  15  30.100    0.53
  -5   0  17  80.150    3.40
  -5   0  20  57.660    3.30
  -5   1   0  311.70    0.90
  -5   1   1  210.20    0.70
  -5   1   2  53.340    0.45
  -5   1   3  171.30    0.74
  -5   1   5 0.74000    0.15
  -5   1   6  27.880    0.34
  -5   1   7  271.00    1.00
  -5   1   8   4.740    0.13
  -5   1   9  166.60    0.60
  -5   1  10   5.110    0.16
  -5   1  11  36.150    0.49
  -5   1  12   2.730    0.18
  -5   1  13  242.50    2.30
  -5   1  15   3.410    0.41
  -5   1  16  19.050    0.69
  -5   1  17  28.660    0.85
  -5   1  18  20.150    1.80
  -5   2   0  113.90    0.58
  -5   2   1  69.510    0.51
  -5   2   2  15.680    0.17
  -5   2   3  11.060    0.18
  -5   2   4   6.220    0.15
  -5   2   5   1.500    0.15
  -5   2   6  719.70    2.30
  -5   2   7  96.790    0.60
  -5   2   8   4.590    0.13
  -5   2   9  132.60    0.64
  -5   2  10 0.77000    0.12
  -5   2  11  16.400    0.22
  -5   2  12  71.030    0.78
  -5   2  13  89.020    0.95
  -5   2  14  30.400    0.57
  -5   2  17  24.470    1.10
  -5   2  18  18.010    0.75
  -5   2  19  21.120    1.60
  -5   2  20  111.10    4.50
  -5   3   0  17.280    0.20
  -5   3   1  77.620    0.52
  -5   3   2  65.520    0.47
  -5   3   4   5.640    0.17
  -5   3   5  86.580    0.45
  -5   3   6  241.10    0.81
  -5   3   7  138.30    0.68
  -5   3   8   2.920    0.14
  -5   3   9  110.80    0.92
  -5   3  10   3.620    0.15
  -5   3  11  15.100    0.20
  -5   3  12   9.760    0.22
  -5   3  13   2.530    0.22
  -5   3  14  14.470    0.38
  -5   3  15  51.720    1.30
  -5   3  18  17.670    1.70
  -5   3  20  168.80    4.20
  -5   3  21  79.970    3.90
  -5   4   0  603.80    2.00
  -5   4   1   3.240    0.17
  -5   4   2   4.220    0.18
  -5   4   4  33.600    0.42
  -5   4   5  236.00    0.94
  -5   4   6  56.950    0.45
  -5   4   7   2.410    0.14
  -5   4   8  13.510    0.23
  -5   4   9  20.710    0.24
  -5   4  10  203.20    1.00
  -5   4  11  79.140    0.89
  -5   4  12  19.750    0.26
  -5   4  13   5.700    0.32
  -5   4  14  19.070    0.42
  -5   4  15  10.260    0.39
  -5   4  16   6.840    1.60
  -5   4  17  10.010    0.69
  -5   4  18  15.220    1.20
  -5   4  19   5.050    0.64
  -5   4  20  27.460    0.87
  -5   4  21  66.460    2.60
  -5   5   0  14.240    0.20
  -5   5   1  467.00    1.60
  -5   5   2   1.160    0.15
  -5   5   3   3.350    0.16
  -5   5   4   4.770    0.20
  -5   5   5   4.880    0.19
  -5   5   7   8.820    0.20
  -5   5   8   1.860    0.16
  -5   5   9  13.910    0.21
  -5   5  10  97.110    0.99
  -5   5  11  11.150    0.32
  -5   5  12  38.150    0.43
  -5   5  13  194.40    1.20
  -5   5  14  40.750    0.54
  -5   5  15  23.810    1.40
  -5   5  16  40.110    0.85
  -5   5  17  18.030    0.75
  -5   5  18  18.330    0.81
  -5   5  19  36.640    0.80
  -5   5  20  13.200    0.98
  -5   5  21  43.860    1.20
  -5   6   0  17.490    0.28
  -5   6   1  142.40    0.92
  -5   6   2  93.420    0.67
  -5   6   3  21.820    0.29
  -5   6   4  18.440    0.28
  -5   6   5   1.800    0.19
  -5   6   6   1.300    0.17
  -5   6   7  65.860    0.58
  -5   6   8  301.10    1.30
  -5   6   9  21.100    0.38
  -5   6  10  91.760    0.99
  -5   6  11   2.150    0.25
  -5   6  12  23.330    0.55
  -5   6  13   1.770    0.43
  -5   6  14   3.670    0.35
  -5   6  15  22.780    0.80
  -5   6  16  10.020    0.92
  -5   6  18   7.280    0.69
  -5   6  19   4.410    0.69
  -5   6  20   8.200    0.60
  -5   6  21  10.180    1.00
  -5   7   0   9.020    0.23
  -5   7   1  20.860    0.27
  -5   7   2  27.960    0.25
  -5   7   3  13.070    0.23
  -5   7   4  26.670    0.26
  -5   7   6  148.60    0.96
  -5   7   7  42.700    0.44
  -5   7   8   3.120    0.23
  -5   7   9  26.980    0.36
  -5   7  10   7.400    0.31
  -5   7  11  71.010    0.98
  -5   7  12  111.80    1.40
  -5   7  13  29.960    0.42
  -5   7  14   6.890    0.35
  -5   7  15  113.40    2.20
  -5   7  16  27.030    0.92
  -5   7  17  34.540    1.30
  -5   7  18   6.910    0.65
  -5   7  20  42.830    2.50
  -5   7  21  28.960    1.40
  -5   7  22  24.990    1.20
  -5   7  23  30.180    1.20
  -5   7  25   9.520    2.00
  -5   7  26   5.210    1.30
  -5   7  27  11.900    1.70
  -5   8   0  50.250    0.50
  -5   8   1  298.20    2.10
  -5   8   3  68.630    0.97
  -5   8   4  60.760    0.99
  -5   8   5  10.060    0.31
  -5   8   6  20.390    0.37
  -5   8   7   9.580    0.34
  -5   8   8  100.40    1.10
  -5   8   9  136.80    1.60
  -5   8  10   2.220    0.32
  -5   8  11  14.550    0.49
  -5   8  12   9.900    0.50
  -5   8  15  87.250    1.60
  -5   8  17   7.960    0.65
  -5   8  18  16.090    0.87
  -5   8  19   6.730    0.75
  -5   8  21   8.280    0.65
  -5   8  22  15.210    0.80
  -5   8  23  36.800    1.20
  -5   9   0   3.630    0.33
  -5   9   1  35.010    0.49
  -5   9   2   2.030    0.29
  -5   9   3  31.050    0.40
  -5   9   4   9.720    0.36
  -5   9   5  42.790    0.63
  -5   9   6  14.270    0.49
  -5   9   7   2.230    0.46
  -5   9   8  44.430    0.57
  -5   9   9  16.040    0.53
  -5   9  10  16.600    0.63
  -5   9  13  20.150    0.53
  -5   9  14  91.940    1.90
  -5   9  15  10.150    0.42
  -5   9  16  83.610    2.40
  -5   9  17  16.450    1.20
  -5   9  18  11.350    0.87
  -5   9  19   3.980    0.99
  -5   9  20  12.800    1.10
  -5   9  23   4.050    0.92
  -5   9  24  10.730    2.10
  -5   9  28   9.460    1.70
  -5  10   0  24.020    0.50
  -5  10   1  12.370    0.39
  -5  10   2  49.010    0.69
  -5  10   3  62.120    1.10
  -5  10   4  18.670    0.41
  -5  10   5  64.600    1.10
  -5  10   6   4.070    0.39
  -5  10   7  44.210    0.67
  -5  10   8   6.970    0.42
  -5  10   9  75.850    2.00
  -5  10  10  144.40    2.20
  -5  10  11  17.070    0.57
  -5  10  12   4.150    0.50
  -5  10  13  11.300    0.60
  -5  10  14  14.670    0.68
  -5  10  15   1.980    0.39
  -5  10  18   3.930    0.85
  -5  10  19  22.730    1.30
  -5  10  24   3.850    0.60
  -5  10  25   2.380    0.78
  -5  10  26   2.350    0.71
  -5  10  27   5.520    0.98
  -5  11   0   2.630    0.42
  -5  11   1   2.710    0.37
  -5  11   2  54.940    0.95
  -5  11   3  17.120    0.39
  -5  11   4  10.090    0.53
  -5  11   5  15.290    0.48
  -5  11   6   4.040    0.40
  -5  11   7   4.960    0.40
  -5  11   8  32.080    0.57
  -5  11   9  14.270    0.43
  -5  11  10  84.960    2.30
  -5  11  11  71.390    2.10
  -5  11  13   7.950    0.54
  -5  11  14  13.790    0.46
  -5  11  16   2.770    0.49
  -5  11  17   3.210    0.60
  -5  11  19   3.010    0.99
  -5  11  22  103.80    3.70
  -5  11  25   7.190    0.92
  -5  11  26   8.480    0.85
  -5  11  27   4.250    0.78
  -5  12   0  16.740    0.48
  -5  12   1  40.590    0.75
  -5  12   3  12.530    0.53
  -5  12   4  19.410    0.60
  -5  12   7  50.330    0.82
  -5  12   8  18.250    0.47
  -5  12   9  84.020    1.70
  -5  12  10   7.560    0.53
  -5  12  11  48.540    1.10
  -5  12  12  50.350    0.81
  -5  12  14   4.210    0.49
  -5  12  17  31.880    1.40
  -5  12  18  26.100    1.10
  -5  12  19   5.490    0.99
  -5  12  20   8.520    1.20
  -5  12  22  14.740    2.30
  -5  12  25  15.960    2.10
  -5  12  26   6.390    0.78
  -5  12  28   3.390    0.92
  -5  13   0   2.070    0.38
  -5  13   1  66.260    1.40
  -5  13   2   3.390    0.49
  -5  13   6  29.240    0.57
  -5  13   7   3.450    0.40
  -5  13   8  18.110    0.63
  -5  13  12   1.870    0.53
  -5  13  14   4.330    0.63
  -5  13  16  15.840    0.49
  -5  13  18  19.140    0.92
  -5  13  21  11.360    1.10
  -5  13  22   3.750    0.85
  -5  13  23   7.990    0.92
  -5  13  24  15.560    1.10
  -5  13  26   9.270    0.78
  -5  14   0  17.440    0.47
  -5  14   1  15.290    0.64
  -5  14   2   4.110    0.42
  -5  14   3  11.290    0.47
  -5  14   4  31.810    0.67
  -5  14   5   1.600    0.42
  -5  14   6   7.230    0.60
  -5  14   8   5.580    0.47
  -5  14   9  24.420    0.64
  -5  14  10  19.390    0.60
  -5  14  11  10.960    0.49
  -5  14  13   2.270    0.49
  -5  14  14   3.790    0.57
  -5  14  15   5.540    0.53
  -5  14  16   9.450    0.58
  -5  14  18  29.140    1.80
  -5  14  20  17.540    1.70
  -5  14  22   2.450    0.78
  -5  14  24   5.100    0.64
  -5  14  25   3.900    0.68
  -5  15   1  14.680    0.57
  -5  15   3   6.500    0.47
  -5  15   4  19.060    0.78
  -5  15   5  44.500    0.70
  -5  15   6  32.980    0.85
  -5  15   7  26.310    0.54
  -5  15   8   2.340    0.45
  -5  15   9  25.950    1.10
  -5  15  10   8.340    0.68
  -5  15  13   2.060    0.45
  -5  15  14   9.570    0.42
  -5  15  19   6.670    0.55
  -5  15  23  18.320    2.60
  -5  16   1   3.700    0.45
  -5  16   3   6.970    0.60
  -5  16   4  20.990    0.53
  -5  16   5  85.390    1.80
  -5  16   6  36.650    0.67
  -5  16   7  16.560    0.53
  -5  16   8   5.390    0.43
  -5  16  11   2.680    0.63
  -5  16  13   4.010    0.67
  -5  16  15   6.450    0.45
  -5  16  17   5.700    0.57
  -5  16  19  20.210    0.75
  -5  16  20   6.620    0.57
  -5  16  21  18.630    2.50
  -5  17   0   5.650    0.69
  -5  17   1   1.710    0.32
  -5  17   2   8.500    0.78
  -5  17   3   8.980    0.53
  -5  17   4  13.220    0.42
  -5  17   5  14.440    0.39
  -5  17   6  22.830    0.60
  -5  17   7   9.200    0.50
  -5  17   8   5.560    0.33
  -5  17   9   3.070    0.31
  -5  17  13   3.760    0.34
  -5  17  14   3.760    0.31
  -5  17  15   2.710    0.49
  -5  17  16   3.980    0.49
  -5  17  17  13.370    0.49
  -5  18   0   1.710    0.45
  -5  18   2   3.300    0.39
  -5  18   3   2.980    0.37
  -5  18   4   6.500    0.34
  -5  18   6   2.450    0.34
  -5  18   7   1.880    0.43
  -5  18   8   3.380    0.42
  -5  18   9  13.560    0.49
  -5  18  10   6.310    0.69
  -5  18  11  12.640    0.42
  -5  18  12   4.290    0.48
  -5  18  13   2.650    0.43
  -4 -20   4  14.940    1.20
  -4 -19   4   2.360    0.65
  -4 -19   5  11.810    1.50
  -4 -19   6  13.650    0.78
  -4 -18   3  10.760    0.92
  -4 -18   6  50.930    1.50
  -4 -18   7  29.480    1.60
  -4 -18   8  28.940    0.99
  -4 -17   2   6.900    1.80
  -4 -17   3  19.530    0.87
  -4 -17   6  16.570    0.98
  -4 -17   7  22.660    0.75
  -4 -17   8  17.240    0.87
  -4 -16   1  45.530    1.00
  -4 -16   2  18.720    0.75
  -4 -16   3  11.260    0.75
  -4 -16   4  14.570    0.81
  -4 -16   6  21.500    1.30
  -4 -16   7  26.080    1.00
  -4 -16   8   6.030    0.78
  -4 -15   4  45.170    1.40
  -4 -15   5  36.240    1.10
  -4 -14   1  183.90    3.30
  -4 -14   2   3.470    0.85
  -4 -14   4  22.900    1.10
  -4 -14   5  46.550    0.90
  -4 -14   7  23.300    0.87
  -4 -14   8   5.650    1.30
  -4 -14   9   2.190    0.69
  -4 -13   1  362.60    3.00
  -4 -13   2  95.730    2.40
  -4 -13   6   7.650    0.55
  -4 -13   7   4.830    0.55
  -4 -13   8   2.330    0.75
  -4 -13   9   9.470    0.85
  -4 -13  11   7.630    1.80
  -4 -12   1  11.330    0.40
  -4 -12   2  239.20    2.70
  -4 -12   3   6.030    0.55
  -4 -12   5  23.340    0.63
  -4 -12   7  19.810    0.81
  -4 -12   8  62.740    1.50
  -4 -12  10   3.160    0.92
  -4 -12  11  12.820    1.80
  -4 -12  16  56.700    2.60
  -4 -11   1  26.300    0.46
  -4 -11   2  42.950    0.88
  -4 -11   3  242.00    2.40
  -4 -11   4  70.270    1.20
  -4 -11   5  18.220    0.54
  -4 -11   6  139.90    2.00
  -4 -11   7   4.130    0.45
  -4 -11   8  10.890    0.55
  -4 -11   9  11.820    0.55
  -4 -11  10   2.130    0.49
  -4 -11  11   3.210    0.69
  -4 -10   1  129.60    1.00
  -4 -10   2   4.500    0.26
  -4 -10   3  18.910    0.31
  -4 -10   4  32.360    0.45
  -4 -10   5   1.190    0.29
  -4 -10   6   3.260    0.29
  -4 -10   7  37.350    0.60
  -4 -10   8  84.870    1.60
  -4 -10   9   1.950    0.48
  -4 -10  10  15.890    0.49
  -4 -10  11  11.340    0.80
  -4 -10  12  83.270    2.30
  -4  -9   1  25.140    0.34
  -4  -9   2  136.60    0.75
  -4  -9   3  27.930    0.28
  -4  -9   4  13.600    0.32
  -4  -9   5  20.810    0.39
  -4  -9   6   4.010    0.30
  -4  -9   7  126.00    1.00
  -4  -9   8  22.390    0.42
  -4  -9  10   1.730    0.40
  -4  -9  11  14.350    0.49
  -4  -9  12  11.040    0.71
  -4  -9  13   3.770    0.66
  -4  -9  14  45.360    2.40
  -4  -8   1  150.30    0.76
  -4  -8   2  13.210    0.17
  -4  -8   3   5.210    0.18
  -4  -8   4   4.250    0.17
  -4  -8   5  69.530    0.60
  -4  -8   6  23.560    0.44
  -4  -8   8  25.910    0.41
  -4  -8   9  168.20    1.80
  -4  -8  10  50.820    1.10
  -4  -8  11  63.230    1.00
  -4  -8  14  62.250    1.80
  -4  -8  15  32.860    2.20
  -4  -7   1  30.370    0.26
  -4  -7   2  10.420    0.16
  -4  -7   3   9.650    0.19
  -4  -7   4  63.800    0.44
  -4  -7   5   5.230    0.16
  -4  -7   6  51.200    0.53
  -4  -7   8  135.50    1.10
  -4  -7   9  181.90    2.00
  -4  -7  10  405.30    2.70
  -4  -7  11  12.260    0.43
  -4  -7  12   5.100    0.45
  -4  -7  15  12.120    1.80
  -4  -6   2  15.420    0.19
  -4  -6   3  22.420    0.20
  -4  -6   4  76.120    0.42
  -4  -6   5  51.350    0.48
  -4  -6   6   4.270    0.14
  -4  -6   8  123.30    1.10
  -4  -6   9  798.80    2.90
  -4  -6  10  51.030    1.00
  -4  -6  11  24.580    0.50
  -4  -6  12  35.360    1.20
  -4  -6  13  40.030    4.70
  -4  -6  14  24.620    1.40
  -4  -6  15  15.610    0.78
  -4  -5   1  549.80    1.50
  -4  -5   2  186.30    0.51
  -4  -5   3  303.10    1.10
  -4  -5   4  64.120    0.36
  -4  -5   6  79.990    0.65
  -4  -5   7  11.730    0.14
  -4  -5   8  38.590    0.40
  -4  -5   9  334.50    2.10
  -4  -5  10  102.30    1.60
  -4  -5  11  149.70    1.40
  -4  -5  12  33.110    0.80
  -4  -5  13   4.670    0.65
  -4  -5  14   6.850    1.30
  -4  -5  15   8.200    0.71
  -4  -5  16  188.00    5.00
  -4  -4   1  39.070    0.31
  -4  -4   2  61.230    0.32
  -4  -4   3  15.240    0.16
  -4  -4   4   8.610    0.13
  -4  -4   5  270.50    0.85
  -4  -4   6  13.120    0.15
  -4  -4   7   9.660    0.15
  -4  -4   8  65.490    0.52
  -4  -4   9  13.670    0.19
  -4  -4  10  73.700    0.72
  -4  -4  11  21.070    0.45
  -4  -4  12  53.940    0.89
  -4  -4  13  11.860    0.49
  -4  -4  14   5.710    0.64
  -4  -4  15  17.150    0.78
  -4  -4  16  43.090    2.70
  -4  -4  17  34.460    1.60
  -4  -3   1  25.610    0.27
  -4  -3   2  161.98    0.49
  -4  -3   3  880.48    2.60
  -4  -3   4  292.19    0.76
  -4  -3   5  431.50    1.40
  -4  -3   6  75.310    0.35
  -4  -3   7   1.330    0.10
  -4  -3   8  18.430    0.19
  -4  -3   9   7.610    0.13
  -4  -3  10   2.440    0.14
  -4  -3  11  10.090    0.38
  -4  -3  12  17.410    0.64
  -4  -3  13  93.530    1.50
  -4  -3  14  83.160    1.40
  -4  -3  17  121.90    2.50
  -4  -3  18   5.370    1.40
  -4  -2   1  12.210    0.13
  -4  -2   2  19.000    0.23
  -4  -2   3  835.90    2.00
  -4  -2   4  95.170    0.36
  -4  -2   5  82.620    0.46
  -4  -2   6  78.680    0.32
  -4  -2   7  65.070    0.40
  -4  -2   8  54.860    0.38
  -4  -2   9  48.820    0.36
  -4  -2  10  23.320    0.22
  -4  -2  11  34.250    0.38
  -4  -2  13  13.380    0.70
  -4  -2  14  68.290    1.40
  -4  -2  15  25.240    0.64
  -4  -2  17  45.820    2.70
  -4  -2  18  37.680    1.70
  -4  -1   1   9.170    0.13
  -4  -1   2  93.950    0.31
  -4  -1   3  2110.0    4.20
  -4  -1   4  5403.8   19.00
  -4  -1   5  102.90    0.38
  -4  -1   6  40.810    0.28
  -4  -1   7  107.70    0.50
  -4  -1   8   2.420    0.13
  -4  -1   9  12.390    0.17
  -4  -1  10  150.40    0.86
  -4  -1  11  11.100    0.21
  -4  -1  12  136.80    0.88
  -4  -1  13   9.490    0.27
  -4  -1  14  115.20    1.50
  -4  -1  15   9.610    0.53
  -4  -1  16  86.170    5.90
  -4  -1  17  31.290    1.80
  -4  -1  18  318.50    5.30
  -4  -1  19   5.260    0.65
  -4   0   1  112.38    0.38
  -4   0   2  22.030    0.25
  -4   0   3  464.18    1.20
  -4   0   4  5254.9   13.00
  -4   0   5  43.730    0.34
  -4   0   7   3.400    0.11
  -4   0   8  87.230    0.43
  -4   0   9  41.460    0.49
  -4   0  10  10.740    0.17
  -4   0  11  19.870    0.19
  -4   0  12  55.080    0.85
  -4   0  13   3.230    0.28
  -4   0  14  19.300    0.45
  -4   0  15  62.970    1.10
  -4   0  16  37.140    1.60
  -4   0  17  37.300    0.99
  -4   0  18  461.00    7.60
  -4   0  19  67.920    3.00
  -4   0  20   9.080    0.78
  -4   1   0  220.79    0.65
  -4   1   1  593.85    1.50
  -4   1   2  270.19    0.69
  -4   1   3  256.69    0.78
  -4   1   4  754.10    2.10
  -4   1   5   8.180    0.13
  -4   1   6  81.950    0.47
  -4   1   7  77.690    0.49
  -4   1   8 0.64000    0.12
  -4   1   9  139.00    0.53
  -4   1  10  21.560    0.19
  -4   1  11  155.20    0.81
  -4   1  12  71.500    0.55
  -4   1  13  92.570    0.97
  -4   1  15  34.810    1.10
  -4   1  16   6.590    0.45
  -4   1  17  25.670    0.60
  -4   1  20  38.140    1.80
  -4   2   0  12.280    0.16
  -4   2   1   4.090    0.14
  -4   2   2  380.67    1.30
  -4   2   3  126.47    0.51
  -4   2   4  11.370    0.16
  -4   2   5  1018.0    3.00
  -4   2   6  16.140    0.22
  -4   2   7  238.70    0.65
  -4   2   8   5.030    0.14
  -4   2   9   5.250    0.17
  -4   2  10  105.10    0.48
  -4   2  11  17.710    0.21
  -4   2  12  71.400    0.42
  -4   2  13  116.10    0.95
  -4   2  14  26.830    0.49
  -4   2  16   4.760    0.45
  -4   2  17  121.30    1.50
  -4   2  18  32.650    0.92
  -4   2  19  19.840    0.80
  -4   3   0  115.60    0.45
  -4   3   1   2.480    0.13
  -4   3   2   8.550    0.17
  -4   3   3  393.10    1.20
  -4   3   4  171.50    0.79
  -4   3   6  31.970    0.33
  -4   3   7  309.20    0.96
  -4   3   8   2.610    0.13
  -4   3   9  218.70    0.75
  -4   3  10   3.850    0.14
  -4   3  12  52.480    0.47
  -4   3  13  105.50    0.65
  -4   3  14   2.120    0.30
  -4   3  15   2.640    0.36
  -4   3  16   6.900    0.45
  -4   3  19   8.560    0.64
  -4   3  20   8.170    0.64
  -4   4   0  181.20    0.76
  -4   4   1  46.960    0.38
  -4   4   2   8.440    0.15
  -4   4   3  28.140    0.24
  -4   4   4  74.150    0.48
  -4   4   6  483.20    1.30
  -4   4   7   5.280    0.14
  -4   4   8  123.00    0.55
  -4   4   9  163.20    0.83
  -4   4  10  115.80    0.82
  -4   4  11  38.420    0.43
  -4   4  12  122.00    0.72
  -4   4  13  384.10    2.20
  -4   4  14  23.620    0.39
  -4   4  16  73.550    1.30
  -4   4  17   1.970    0.55
  -4   4  19  35.380    1.10
  -4   4  20  51.290    2.50
  -4   5   1  60.780    0.45
  -4   5   2  224.50    0.81
  -4   5   3  69.530    0.44
  -4   5   4  342.90    1.20
  -4   5   5  35.250    0.41
  -4   5   6  50.620    0.44
  -4   5   7 0.52000    0.15
  -4   5   8  41.840    0.44
  -4   5   9  45.220    0.44
  -4   5  10  11.650    0.18
  -4   5  11  23.670    0.27
  -4   5  12   4.840    0.23
  -4   5  13  400.10    1.80
  -4   5  14  377.90    2.20
  -4   5  15   9.490    0.37
  -4   5  16  10.090    0.78
  -4   5  17   8.040    0.85
  -4   5  18  25.950    0.70
  -4   5  19  29.250    1.00
  -4   5  21   7.160    1.10
  -4   5  22  30.820    1.10
  -4   5  24  12.890    1.90
  -4   6   0  16.670    0.22
  -4   6   2  47.280    0.49
  -4   6   3   5.430    0.17
  -4   6   4  29.310    0.27
  -4   6   5  41.480    0.44
  -4   6   6   3.150    0.17
  -4   6   7 0.54000    0.17
  -4   6   8  10.590    0.28
  -4   6  10  60.420    0.54
  -4   6  11  13.740    0.23
  -4   6  12  114.30    0.99
  -4   6  13  356.00    2.60
  -4   6  14  332.40    2.50
  -4   6  15  26.950    1.00
  -4   6  17   7.090    1.00
  -4   6  20   6.130    0.92
  -4   7   0  64.770    0.53
  -4   7   1  17.370    0.26
  -4   7   2  90.730    0.73
  -4   7   3   3.600    0.23
  -4   7   4 0.58000    0.17
  -4   7   5  79.640    0.58
  -4   7   6   4.040    0.18
  -4   7   7   4.780    0.19
  -4   7   8   8.960    0.20
  -4   7   9 0.94000    0.19
  -4   7  11   4.390    0.23
  -4   7  12  300.70    2.60
  -4   7  13  19.870    0.39
  -4   7  15  50.200    0.82
  -4   7  17  54.150    1.20
  -4   7  18  10.040    0.90
  -4   7  19  27.010    1.10
  -4   7  20   2.880    0.64
  -4   7  21  20.430    0.75
  -4   7  22  13.870    0.81
  -4   7  24   6.060    1.40
  -4   8   0  93.570    0.83
  -4   8   1  288.40    1.30
  -4   8   2  33.520    0.39
  -4   8   3  19.630    0.31
  -4   8   4   7.980    0.20
  -4   8   5  35.170    0.40
  -4   8   7  16.990    0.25
  -4   8   8  143.70    1.20
  -4   8   9   1.520    0.25
  -4   8  12   7.490    0.35
  -4   8  13  79.770    1.00
  -4   8  14  59.250    0.82
  -4   8  15  24.950    0.58
  -4   8  18   2.700    0.69
  -4   8  19  18.090    2.20
  -4   8  20  11.820    0.70
  -4   8  21   2.600    0.69
  -4   8  26   6.870    1.90
  -4   9   0   1.750    0.26
  -4   9   1  19.760    0.42
  -4   9   2  25.940    0.50
  -4   9   3  67.770    1.10
  -4   9   5  85.030    1.40
  -4   9   6  25.290    0.57
  -4   9   7  64.080    0.83
  -4   9   8  98.670    1.20
  -4   9   9   3.930    0.42
  -4   9  10  40.550    0.57
  -4   9  11  12.150    0.98
  -4   9  13   6.390    0.54
  -4   9  14  23.310    0.53
  -4   9  15   6.810    0.49
  -4   9  16  35.220    1.20
  -4   9  17   2.740    0.69
  -4   9  19  11.380    0.81
  -4   9  20  18.010    1.20
  -4   9  22  11.860    0.87
  -4   9  23   2.170    0.69
  -4   9  25  49.280    2.70
  -4   9  28   8.430    1.90
  -4  10   1  45.250    0.66
  -4  10   2  44.880    0.53
  -4  10   3  78.900    1.00
  -4  10   4   3.010    0.32
  -4  10   5   5.740    0.31
  -4  10   6  222.40    1.90
  -4  10   7  18.820    0.42
  -4  10   8  185.70    2.10
  -4  10   9  32.130    0.57
  -4  10  10   6.630    0.44
  -4  10  12  95.980    1.40
  -4  10  13  11.480    0.67
  -4  10  14  33.070    0.51
  -4  10  16  22.070    0.91
  -4  10  17  20.400    0.72
  -4  10  19  11.410    2.30
  -4  10  20   3.160    0.92
  -4  10  21   9.380    1.00
  -4  10  22  81.730    5.40
  -4  10  23  14.000    0.95
  -4  10  24   4.730    0.60
  -4  10  25   7.450    0.92
  -4  10  26   9.360    1.20
  -4  10  28  29.110    1.10
  -4  10  29  22.360    0.99
  -4  11   1  63.360    1.10
  -4  11   2  21.830    0.91
  -4  11   4   2.760    0.32
  -4  11   5   9.850    0.49
  -4  11   6  62.990    0.95
  -4  11   7  50.000    0.60
  -4  11   8  42.830    1.00
  -4  11   9  138.70    1.80
  -4  11  10   6.250    0.40
  -4  11  11   9.450    0.53
  -4  11  12  60.650    0.85
  -4  11  13   2.620    0.53
  -4  11  14   6.670    0.61
  -4  11  15   5.420    0.50
  -4  11  17   6.140    0.76
  -4  11  18  11.380    0.98
  -4  11  21  16.310    1.10
  -4  11  22  13.370    1.10
  -4  11  23  76.170    3.00
  -4  11  24  32.490    1.60
  -4  11  26  19.460    1.00
  -4  11  27  12.940    2.00
  -4  12   0  44.280    0.72
  -4  12   1  45.440    0.73
  -4  12   2  24.950    0.78
  -4  12   3  13.980    0.58
  -4  12   4  10.980    0.51
  -4  12   5  97.880    1.60
  -4  12   6  35.900    0.50
  -4  12   7  168.00    2.00
  -4  12   8   6.170    0.40
  -4  12   9  44.120    0.60
  -4  12  11  17.180    0.57
  -4  12  12  14.280    0.60
  -4  12  13  61.210    0.93
  -4  12  18   4.570    0.65
  -4  12  20   5.760    0.87
  -4  12  21  26.320    2.60
  -4  12  22   6.180    0.81
  -4  12  23  43.230    1.30
  -4  12  24  47.230    1.30
  -4  12  25  15.250    1.30
  -4  12  28   6.790    0.75
  -4  12  30   8.690    0.62
  -4  13   0   6.800    0.41
  -4  13   2  68.710    0.95
  -4  13   3  43.470    0.76
  -4  13   4  25.090    0.58
  -4  13   5  12.890    0.60
  -4  13   7  20.440    0.74
  -4  13   8  25.600    0.83
  -4  13   9   5.180    0.36
  -4  13  10   4.620    0.44
  -4  13  12   8.150    0.43
  -4  13  14   1.240    0.38
  -4  13  15   9.530    0.69
  -4  13  18   9.910    0.98
  -4  13  20  20.260    0.85
  -4  13  21  11.310    1.10
  -4  13  22  14.390    1.10
  -4  13  24  20.950    2.20
  -4  14   1  13.590    0.51
  -4  14   2  63.230    1.80
  -4  14   3   9.270    0.46
  -4  14   4   2.710    0.49
  -4  14   7  42.710    0.85
  -4  14   8   1.420    0.38
  -4  14   9  15.750    0.47
  -4  14  10  70.670    1.40
  -4  14  11  11.240    0.53
  -4  14  12   1.760    0.49
  -4  14  13  18.990    0.57
  -4  14  14  29.770    0.70
  -4  14  15  21.030    0.51
  -4  14  16   5.240    0.45
  -4  14  17   7.420    0.63
  -4  14  18  23.330    0.80
  -4  14  19   3.520    0.69
  -4  14  21  38.480    2.00
  -4  14  22  14.790    1.10
  -4  15   0   2.190    0.42
  -4  15   1   7.560    0.46
  -4  15   2   1.430    0.42
  -4  15   3   6.200    0.49
  -4  15   5   5.790    0.42
  -4  15   6   7.600    0.54
  -4  15   7  13.290    0.53
  -4  15   8   2.590    0.57
  -4  15  10   1.640    0.37
  -4  15  11   6.870    0.43
  -4  15  12  27.950    0.73
  -4  15  14   3.130    0.40
  -4  15  16   7.550    0.53
  -4  15  17   4.430    0.42
  -4  15  18  12.540    0.49
  -4  15  19  10.990    0.65
  -4  16   0  13.720    0.64
  -4  16   1  64.880    0.90
  -4  16   2  54.060    0.91
  -4  16   4   1.500    0.49
  -4  16   5   2.260    0.45
  -4  16   6  11.460    0.53
  -4  16   9   1.880    0.37
  -4  16  11  11.310    0.81
  -4  16  14  22.620    0.53
  -4  16  15  38.630    0.71
  -4  16  16  13.650    0.61
  -4  16  17  10.700    0.54
  -4  16  18  15.930    0.82
  -4  16  20   8.290    1.10
  -4  16  21  15.040    0.54
  -4  16  22   9.250    1.70
  -4  16  23  17.880    1.70
  -4  17   0  53.770    1.40
  -4  17   1  48.980    1.30
  -4  17   2   7.790    0.44
  -4  17   3   4.660    0.49
  -4  17   4   3.440    0.39
  -4  17   5  37.340    0.67
  -4  17   7   1.970    0.45
  -4  17  10   8.690    0.45
  -4  17  11   3.920    0.45
  -4  17  13   2.990    0.50
  -4  17  15   2.610    0.36
  -4  17  16  16.810    0.45
  -4  17  17   2.750    0.35
  -4  17  18   9.230    1.00
  -4  17  19   8.240    0.51
  -4  17  21   2.500    0.63
  -4  18   0   2.520    0.49
  -4  18   1   2.680    0.36
  -4  18   2   6.470    0.94
  -4  18   3   5.270    0.41
  -4  18   5   1.790    0.45
  -4  18   6   8.600    0.42
  -4  18   9   8.670    0.42
  -4  18  12   9.430    0.55
  -4  18  13   8.090    0.50
  -4  18  14  17.840    0.72
  -4  18  16  18.890    0.54
  -4  18  17  11.560    0.65
  -4  19   2  22.440    0.54
  -4  19   3   2.500    0.42
  -4  19   4  21.790    0.49
  -4  19   5   6.120    0.42
  -4  19   7   6.780    0.33
  -4  19   9   2.670    0.39
  -4  19  10   2.780    0.38
  -4  19  13  25.110    0.92
  -3 -20   2   4.090    0.38
  -3 -20   4   5.800    0.70
  -3 -19   1   6.320    0.85
  -3 -19   3   4.530    1.20
  -3 -19   6  37.600    1.70
  -3 -18   1  22.990    2.20
  -3 -18   2  42.960    1.50
  -3 -18   3  56.230    1.90
  -3 -18   4  13.210    0.78
  -3 -18   5  16.620    0.69
  -3 -18   7  10.300    1.50
  -3 -18   8  13.950    1.40
  -3 -18   9   7.110    1.20
  -3 -17   1   4.030    0.92
  -3 -17   2  34.010    1.40
  -3 -17   3  109.90    3.30
  -3 -17   4   6.400    0.69
  -3 -17   5  33.410    1.20
  -3 -17   7  32.300    1.90
  -3 -17   8   8.000    0.71
  -3 -17  10   4.170    0.54
  -3 -16   1   6.070    0.75
  -3 -16   3   4.640    0.60
  -3 -16   4  17.540    0.65
  -3 -16   6  15.760    0.75
  -3 -16   8  18.770    1.90
  -3 -16   9   7.500    0.71
  -3 -16  10  33.830    1.80
  -3 -15   1  11.320    2.10
  -3 -15   2   7.140    0.75
  -3 -15   4   3.430    0.49
  -3 -15   5  27.690    0.82
  -3 -15   6   6.820    0.60
  -3 -15   7  21.420    1.20
  -3 -15   8   4.820    0.78
  -3 -15   9  12.490    1.80
  -3 -14   1   3.110    0.63
  -3 -14   2  31.900    1.30
  -3 -14   4  18.570    0.60
  -3 -14   5   8.250    0.85
  -3 -14   6   9.260    0.82
  -3 -14   7  101.50    2.80
  -3 -13   1  17.740    0.53
  -3 -13   2  33.790    0.73
  -3 -13   4  11.320    0.67
  -3 -13   6  52.670    1.30
  -3 -13   7  76.940    3.80
  -3 -13   8  46.540    1.50
  -3 -13   9  41.480    2.80
  -3 -13  11   7.810    1.80
  -3 -13  12  46.420    2.70
  -3 -12   1  22.020    0.57
  -3 -12   2  46.470    0.98
  -3 -12   3   2.280    0.33
  -3 -12   4   6.270    0.75
  -3 -12   5  26.870    0.70
  -3 -12   6   3.930    0.45
  -3 -12   8   3.660    0.55
  -3 -12  11  87.880    4.00
  -3 -12  12  82.520    3.30
  -3 -11   1   1.120    0.25
  -3 -11   3   5.860    0.35
  -3 -11   4   8.310    0.35
  -3 -11   6  51.960    0.94
  -3 -11   7   1.790    0.42
  -3 -11   9  28.490    1.30
  -3 -11  12  133.00    4.70
  -3 -11  14  36.170    2.60
  -3 -10   1  18.550    0.27
  -3 -10   2   9.460    0.27
  -3 -10   4   2.910    0.24
  -3 -10   5   1.110    0.28
  -3 -10   6   6.180    0.29
  -3 -10   8  102.60    2.70
  -3 -10   9  18.490    0.60
  -3 -10  10   1.580    0.46
  -3 -10  11   4.370    0.61
  -3 -10  12  42.130    1.80
  -3 -10  18  14.260    2.20
  -3  -9   1  11.530    0.23
  -3  -9   2  281.80    2.30
  -3  -9   3  45.150    0.67
  -3  -9   4   9.370    0.23
  -3  -9   5  16.270    0.29
  -3  -9   6  28.940    0.53
  -3  -9   7  194.30    1.70
  -3  -9   8 0.95000    0.30
  -3  -9   9   7.700    0.34
  -3  -9  11   4.020    0.50
  -3  -9  12   1.350    0.38
  -3  -9  16  85.820    4.90
  -3  -9  17  49.160    2.50
  -3  -8   1  40.590    0.40
  -3  -8   3  30.510    0.32
  -3  -8   4  52.960    0.52
  -3  -8   5  26.870    0.32
  -3  -8   6  52.240    0.56
  -3  -8   7  38.930    0.50
  -3  -8   8 0.93000    0.21
  -3  -8  10  29.190    0.67
  -3  -8  11  55.900    1.00
  -3  -8  16  23.020    2.10
  -3  -7   1  254.20    1.00
  -3  -7   2  36.130    0.39
  -3  -7   3  37.630    0.39
  -3  -7   4  346.30    1.80
  -3  -7   5  32.010    0.34
  -3  -7   6  80.060    0.61
  -3  -7   7  102.00    0.80
  -3  -7   8  38.270    0.52
  -3  -7   9   1.050    0.22
  -3  -7  10  11.940    0.30
  -3  -7  11   8.920    0.28
  -3  -7  12   3.100    0.38
  -3  -7  15  131.20    5.20
  -3  -7  16  48.440    2.20
  -3  -6   1   4.540    0.14
  -3  -6   2  25.960    0.28
  -3  -6   3  58.480    0.41
  -3  -6   4   5.150    0.16
  -3  -6   5  446.20    1.80
  -3  -6   6   9.140    0.18
  -3  -6   7  247.60    1.50
  -3  -6   8  251.90    1.10
  -3  -6   9  62.420    0.66
  -3  -6  10  14.720    0.64
  -3  -6  11  83.080    0.70
  -3  -6  12   6.600    0.39
  -3  -6  13   7.080    1.20
  -3  -6  14  18.010    1.50
  -3  -6  15  103.90    4.00
  -3  -6  17  16.580    1.70
  -3  -5   1  608.30    1.70
  -3  -5   2  49.390    0.47
  -3  -5   3  174.10    0.61
  -3  -5   4  29.220    0.34
  -3  -5   5  106.80    0.49
  -3  -5   6   7.110    0.18
  -3  -5   7  60.690    0.45
  -3  -5   8 0.51000    0.14
  -3  -5   9  468.30    1.80
  -3  -5  10  122.20    0.90
  -3  -5  11   5.450    0.23
  -3  -5  12   1.840    0.27
  -3  -5  13  24.640    0.75
  -3  -5  14   6.110    0.71
  -3  -5  15   9.260    0.62
  -3  -5  17  25.350    1.80
  -3  -4   1  1406.0    2.50
  -3  -4   2  89.500    0.34
  -3  -4   3  53.690    0.29
  -3  -4   4  146.50    0.50
  -3  -4   5  43.960    0.34
  -3  -4   6  71.680    0.38
  -3  -4   7   2.960    0.12
  -3  -4   8  20.180    0.28
  -3  -4   9  96.150    0.49
  -3  -4  10  122.50    0.72
  -3  -4  11  29.800    0.42
  -3  -4  13  107.10    3.90
  -3  -4  15  12.730    1.30
  -3  -4  16   8.180    0.62
  -3  -4  17   9.240    1.40
  -3  -4  18  61.970    2.80
  -3  -3   1  614.08    1.10
  -3  -3   2  2002.9    3.50
  -3  -3   3  186.29    0.57
  -3  -3   4  59.980    0.30
  -3  -3   5  137.49    0.57
  -3  -3   6  57.390    0.28
  -3  -3   7  465.80    1.80
  -3  -3   8  59.380    0.34
  -3  -3   9  299.90    1.60
  -3  -3  10  500.90    2.60
  -3  -3  11  398.70    3.00
  -3  -3  12  16.110    0.35
  -3  -3  13  65.810    2.20
  -3  -3  14   1.840    0.37
  -3  -3  15  18.610    0.57
  -3  -3  16  65.930    1.10
  -3  -3  17  10.250    1.30
  -3  -2   1  208.28    0.71
  -3  -2   2  80.720    0.31
  -3  -2   3  1219.0    2.70
  -3  -2   4  132.20    0.36
  -3  -2   5   4.440    0.10
  -3  -2   6  180.09    0.51
  -3  -2   7   3.430    0.09
  -3  -2   8  423.10    1.30
  -3  -2   9  477.20    1.90
  -3  -2  10  90.220    0.39
  -3  -2  11  36.730    0.54
  -3  -2  12  70.510    0.76
  -3  -2  13   4.370    0.43
  -3  -2  14  29.800    0.58
  -3  -2  15  27.110    0.69
  -3  -1   1  69.390    0.33
  -3  -1   2   5.410    0.09
  -3  -1   3  51.350    0.26
  -3  -1   4  44.620    0.25
  -3  -1   5  602.70    1.10
  -3  -1   6  177.88    0.47
  -3  -1   7  11.000    0.14
  -3  -1   8  26.440    0.22
  -3  -1   9  99.690    0.53
  -3  -1  10  171.40    0.99
  -3  -1  11  46.300    0.40
  -3  -1  12  104.60    0.76
  -3  -1  13  42.030    0.53
  -3  -1  14  135.90    1.50
  -3  -1  16  72.490    1.70
  -3  -1  17  191.10    2.50
  -3  -1  18  11.970    0.53
  -3   0   1   3.940    0.10
  -3   0   2  184.76    0.78
  -3   0   3   2.950    0.10
  -3   0   4   5.080    0.11
  -3   0   5  123.00    0.42
  -3   0   6  1112.0    2.80
  -3   0   7  33.140    0.24
  -3   0   8  29.900    0.31
  -3   0   9  261.60    0.87
  -3   0  10  40.920    0.30
  -3   0  11  59.460    0.57
  -3   0  12   2.940    0.25
  -3   0  13   4.590    0.18
  -3   0  14  49.970    0.83
  -3   0  15  43.630    0.73
  -3   0  17  95.910    2.00
  -3   0  18  80.680    2.60
  -3   0  19   4.640    0.71
  -3   1   0  247.59    0.76
  -3   1   1  142.89    0.51
  -3   1   2   4.380    0.11
  -3   1   3  116.00    0.40
  -3   1   4  208.80    0.51
  -3   1   5  242.20    0.60
  -3   1   6  124.19    0.46
  -3   1   7  444.49    0.98
  -3   1   8  39.780    0.36
  -3   1  10 0.35000    0.10
  -3   1  11  232.40    1.10
  -3   1  12   7.340    0.27
  -3   1  13  24.450    0.33
  -3   1  14  14.070    0.25
  -3   1  15  14.750    0.43
  -3   1  16  11.120    0.69
  -3   1  17  51.720    1.00
  -3   1  18  279.30    4.30
  -3   1  19  22.190    0.78
  -3   2   0  75.950    0.37
  -3   2   1  172.16    0.57
  -3   2   2 0.57000    0.11
  -3   2   3  72.020    0.46
  -3   2   4  743.27    1.30
  -3   2   5  103.48    0.40
  -3   2   6   4.350    0.15
  -3   2   7  346.90    0.83
  -3   2   8  33.460    0.27
  -3   2   9  280.20    0.74
  -3   2  10  134.90    0.49
  -3   2  11  329.20    1.20
  -3   2  12   2.430    0.12
  -3   2  14   2.630    0.21
  -3   2  15   7.840    0.32
  -3   2  16  16.230    0.40
  -3   2  17  131.00    1.60
  -3   2  18  152.30    2.00
  -3   2  19  32.040    1.10
  -3   3   0  105.19    0.50
  -3   3   1   1.150    0.14
  -3   3   2  20.420    0.17
  -3   3   3  284.50    0.78
  -3   3   4  1140.0    1.80
  -3   3   5  1027.0    3.10
  -3   3   6 0.83000    0.13
  -3   3   7  412.70    1.20
  -3   3   8  90.410    0.48
  -3   3   9   2.860    0.13
  -3   3  10   2.550    0.16
  -3   3  11  31.640    0.24
  -3   3  12  84.620    0.51
  -3   3  13  116.40    0.60
  -3   3  14  11.530    0.39
  -3   3  15  34.800    0.41
  -3   3  17  17.360    0.65
  -3   3  18  253.60    4.00
  -3   3  19  125.10    2.80
  -3   3  20   4.740    1.50
  -3   4   0   7.790    0.14
  -3   4   2  30.560    0.38
  -3   4   3  213.90    0.63
  -3   4   4  159.00    0.61
  -3   4   5  26.720    0.33
  -3   4   6  45.550    0.38
  -3   4   7  36.520    0.35
  -3   4   8  119.80    0.60
  -3   4   9  59.490    0.38
  -3   4  10  305.20    1.10
  -3   4  11  23.560    0.27
  -3   4  12  17.740    0.23
  -3   4  13   8.880    0.19
  -3   4  14 0.78000    0.18
  -3   4  15   9.270    0.45
  -3   4  16  141.10    2.50
  -3   4  17   5.280    0.38
  -3   4  18  15.660    0.76
  -3   4  19  181.80    3.10
  -3   5   0  94.610    0.59
  -3   5   1   3.240    0.15
  -3   5   2  24.000    0.22
  -3   5   3  18.130    0.20
  -3   5   4  32.200    0.40
  -3   5   5  330.70    1.30
  -3   5   6  23.050    0.23
  -3   5   7  16.760    0.21
  -3   5   8  18.960    0.20
  -3   5   9  48.070    0.38
  -3   5  10  181.20    0.88
  -3   5  11  191.40    0.98
  -3   5  12  93.810    0.60
  -3   5  13   4.100    0.18
  -3   5  14  11.530    0.21
  -3   5  15   7.270    0.42
  -3   5  17  84.100    2.10
  -3   5  18  13.000    0.60
  -3   5  19  55.720    2.10
  -3   5  20  16.340    0.75
  -3   5  21   1.750    0.57
  -3   5  22   6.340    0.78
  -3   5  23  10.130    1.90
  -3   6   0  323.80    1.10
  -3   6   1 0.70000    0.15
  -3   6   2  59.350    0.48
  -3   6   3   2.560    0.17
  -3   6   4  65.770    0.46
  -3   6   5  156.70    0.71
  -3   6   6  340.30    1.30
  -3   6   7   8.410    0.20
  -3   6   8  13.640    0.19
  -3   6   9  27.350    0.25
  -3   6  10  15.960    0.20
  -3   6  11  21.000    0.38
  -3   6  12   1.230    0.20
  -3   6  13  36.490    0.37
  -3   6  14  50.760    0.77
  -3   6  15  19.260    0.51
  -3   6  16  34.440    0.98
  -3   6  17  18.670    0.87
  -3   6  18   2.830    0.64
  -3   6  22   3.520    0.75
  -3   6  25  30.050    1.20
  -3   7   0  44.400    0.45
  -3   7   1   2.410    0.17
  -3   7   2  90.340    0.54
  -3   7   3   6.630    0.18
  -3   7   4  29.980    0.24
  -3   7   5  142.50    0.65
  -3   7   7  83.100    0.60
  -3   7   8  23.550    0.32
  -3   7  10  100.80    0.63
  -3   7  11  95.100    0.59
  -3   7  12   6.010    0.22
  -3   7  13  77.290    0.86
  -3   7  14  40.550    0.51
  -3   7  15  35.840    1.20
  -3   7  16  17.070    0.65
  -3   7  18  110.10    2.90
  -3   7  19  10.570    0.69
  -3   7  20  35.690    2.20
  -3   7  21  21.410    1.10
  -3   7  23  32.230    0.98
  -3   7  25  57.710    2.60
  -3   7  27  100.70    5.10
  -3   8   0   8.620    0.26
  -3   8   1  26.400    0.39
  -3   8   2  109.80    0.72
  -3   8   3 0.92000    0.17
  -3   8   4  80.470    0.58
  -3   8   5  65.060    0.57
  -3   8   6  260.30    1.40
  -3   8   7  84.010    0.58
  -3   8   8  22.710    0.36
  -3   8   9  115.40    0.77
  -3   8  10  16.190    0.34
  -3   8  11  13.230    0.27
  -3   8  12   2.130    0.25
  -3   8  13  172.30    1.60
  -3   8  14  13.740    0.64
  -3   8  15   2.580    0.35
  -3   8  16  22.200    1.10
  -3   8  17   2.030    0.45
  -3   8  19  38.580    2.00
  -3   8  20  26.470    1.80
  -3   8  21  67.460    2.10
  -3   8  23   3.090    0.92
  -3   8  24   4.110    0.87
  -3   8  25  15.790    1.80
  -3   8  26  35.510    2.40
  -3   8  27  11.860    2.00
  -3   9   0   4.860    0.21
  -3   9   1  19.020    0.34
  -3   9   2  27.140    0.29
  -3   9   3  18.520    0.28
  -3   9   4  48.100    0.50
  -3   9   5   1.180    0.20
  -3   9   6  102.70    0.85
  -3   9   7 0.93000    0.24
  -3   9   8  27.110    0.49
  -3   9   9  18.280    0.40
  -3   9  11  17.000    0.38
  -3   9  12  97.330    1.40
  -3   9  13  44.060    1.10
  -3   9  14  148.00    1.70
  -3   9  15  49.620    0.70
  -3   9  16   5.520    0.45
  -3   9  18  30.270    1.00
  -3   9  19  16.190    1.10
  -3   9  21  17.080    0.92
  -3   9  22  40.920    3.30
  -3   9  25   5.700    0.60
  -3   9  26  15.760    2.20
  -3   9  27  62.800    2.60
  -3   9  28  16.030    1.90
  -3  10   0  24.580    0.43
  -3  10   1  35.460    0.72
  -3  10   2   4.370    0.29
  -3  10   3  24.900    0.51
  -3  10   4   1.020    0.27
  -3  10   5  25.840    0.43
  -3  10   7  17.230    0.53
  -3  10   8  50.580    1.00
  -3  10   9  28.890    0.42
  -3  10  10   4.620    0.33
  -3  10  11  10.500    0.42
  -3  10  12  31.210    0.70
  -3  10  13   3.120    0.49
  -3  10  14   8.380    0.37
  -3  10  16   7.830    0.42
  -3  10  17   7.860    0.75
  -3  10  18  11.290    0.65
  -3  10  19  11.480    1.80
  -3  10  20   5.270    0.75
  -3  10  21   7.160    0.99
  -3  10  22   7.810    1.50
  -3  10  24  15.340    0.87
  -3  10  25  17.650    0.87
  -3  10  28  21.500    2.00
  -3  10  29   7.800    1.80
  -3  11   0   9.640    0.41
  -3  11   1  13.130    0.40
  -3  11   2   2.170    0.42
  -3  11   6  86.070    1.20
  -3  11   7  102.30    1.50
  -3  11   8  233.90    2.90
  -3  11   9  40.970    0.54
  -3  11  11  16.590    0.53
  -3  11  12   7.840    0.46
  -3  11  13   3.410    0.49
  -3  11  14   4.030    0.40
  -3  11  15  14.900    0.70
  -3  11  18  14.570    0.87
  -3  11  20  141.70    6.90
  -3  11  23   4.420    0.75
  -3  11  24   4.340    0.75
  -3  11  25   3.040    0.64
  -3  11  26   9.310    0.92
  -3  11  30   9.730    1.50
  -3  12   0  12.480    0.67
  -3  12   1  35.270    0.76
  -3  12   4   3.780    0.37
  -3  12   5  67.190    1.30
  -3  12   6  51.240    0.70
  -3  12   7  109.30    1.60
  -3  12   8  13.840    0.74
  -3  12   9  121.80    2.00
  -3  12  10  63.160    1.00
  -3  12  11   4.460    0.57
  -3  12  12  21.140    0.80
  -3  12  15  28.780    1.30
  -3  12  16   6.100    0.42
  -3  12  17  12.860    0.63
  -3  12  20  39.030    1.60
  -3  12  21   7.220    2.40
  -3  12  22   3.060    0.92
  -3  12  23  29.180    1.00
  -3  12  24  19.300    2.30
  -3  12  25   5.570    0.92
  -3  12  26   6.850    1.30
  -3  12  29   2.500    0.81
  -3  13   2  23.310    0.57
  -3  13   3   2.800    0.41
  -3  13   4   3.900    0.40
  -3  13   5   9.970    0.53
  -3  13   6   2.980    0.40
  -3  13   7   1.160    0.33
  -3  13   8   2.520    0.36
  -3  13   9  18.420    0.45
  -3  13  11  11.580    0.71
  -3  13  12   5.030    0.50
  -3  13  13   1.910    0.45
  -3  13  14   2.380    0.38
  -3  13  15   8.410    0.61
  -3  13  16  53.700    1.70
  -3  13  17   3.480    0.40
  -3  13  18   9.870    1.10
  -3  13  19  36.890    1.10
  -3  13  20  19.360    1.30
  -3  13  21   3.020    0.92
  -3  13  22  15.370    0.92
  -3  13  23   3.150    0.92
  -3  13  24  12.720    0.99
  -3  13  27   5.720    0.78
  -3  13  29   8.490    0.69
  -3  13  30   4.310    1.30
  -3  14   1  28.580    0.51
  -3  14   2   8.750    0.38
  -3  14   3  12.100    0.44
  -3  14   4  29.900    1.10
  -3  14   5   5.320    0.46
  -3  14   6   1.320    0.42
  -3  14   7  35.170    0.90
  -3  14   8  48.910    0.66
  -3  14   9  11.700    0.42
  -3  14  12   2.240    0.40
  -3  14  13   2.630    0.40
  -3  14  14  34.460    0.87
  -3  14  16  36.560    1.40
  -3  14  18  47.400    1.10
  -3  14  19   2.120    0.60
  -3  14  21  10.360    0.65
  -3  14  22   6.870    0.99
  -3  14  23  19.310    1.60
  -3  14  24   4.570    1.30
  -3  14  25   6.210    0.85
  -3  14  26  12.000    0.85
  -3  14  27   9.290    0.85
  -3  15   0   2.530    0.50
  -3  15   1   2.590    0.35
  -3  15   2  24.660    0.57
  -3  15   3  27.950    0.60
  -3  15   4  15.890    0.67
  -3  15   5  42.650    0.83
  -3  15   6   7.590    0.46
  -3  15   7  22.550    0.69
  -3  15   8   9.870    0.78
  -3  15   9   2.540    0.42
  -3  15  11   4.110    0.38
  -3  15  12  11.690    0.81
  -3  15  13   5.820    0.44
  -3  15  14   1.950    0.60
  -3  15  16   5.580    0.45
  -3  15  17  31.100    0.83
  -3  15  21  24.740    0.75
  -3  15  22  19.410    1.50
  -3  15  23   2.060    0.64
  -3  15  24   6.080    1.90
  -3  16   2  34.320    0.60
  -3  16   3  84.860    1.80
  -3  16   4  42.550    0.74
  -3  16   5   8.560    0.57
  -3  16   6   3.230    0.49
  -3  16   7   3.500    0.57
  -3  16  12   1.430    0.45
  -3  16  15   6.380    0.49
  -3  16  17   5.210    0.37
  -3  16  18   2.070    0.38
  -3  16  19  27.670    1.20
  -3  16  20   5.760    0.60
  -3  16  24   9.730    0.78
  -3  17   0   6.650    0.67
  -3  17   1  19.730    0.74
  -3  17   2   5.850    0.68
  -3  17   3  66.750    1.10
  -3  17   4  36.380    0.78
  -3  17   5  28.080    0.76
  -3  17   6   4.600    0.49
  -3  17  10  10.330    0.63
  -3  17  11  19.480    0.61
  -3  17  12   7.810    0.80
  -3  17  13  15.970    0.53
  -3  17  14   2.640    0.35
  -3  17  15  24.200    0.53
  -3  17  16   1.380    0.37
  -3  17  17  23.700    0.49
  -3  17  18  71.500    1.80
  -3  17  19  10.780    0.55
  -3  17  21   3.980    0.47
  -3  17  23   2.730    0.60
  -3  18   0   9.870    0.42
  -3  18   1   2.510    0.37
  -3  18   2  18.750    0.76
  -3  18   4  15.180    0.53
  -3  18   5   2.710    0.35
  -3  18   7  24.670    0.97
  -3  18   8   2.990    0.35
  -3  18   9   7.840    0.39
  -3  18  10  24.490    0.60
  -3  18  12   2.180    0.58
  -3  18  13   2.890    0.41
  -3  18  14   7.350    0.65
  -3  18  17   1.550    0.35
  -3  18  18   2.320    0.38
  -3  18  19  37.580    2.40
  -3  19   0   4.770    1.00
  -3  19   4   3.770    0.34
  -3  19   6   8.240    0.41
  -3  19   8  14.630    0.39
  -3  19   9  10.060    0.39
  -3  19  10   5.600    0.64
  -3  19  12  10.420    0.38
  -3  19  13   2.390    0.55
  -3  19  14  29.090    1.60
  -3  19  15  11.550    0.90
  -3  19  17   8.490    1.40
  -2 -20   1   2.150    0.65
  -2 -20   2  34.780    2.70
  -2 -20   4  25.470    1.50
  -2 -19   3  10.720    0.56
  -2 -19   4   5.380    1.60
  -2 -19   7   5.840    1.20
  -2 -18   2   1.520    0.50
  -2 -18   3   5.830    0.92
  -2 -18   4  62.960    2.00
  -2 -18   5  12.940    1.80
  -2 -18   6  48.300    2.10
  -2 -18   8   7.080    1.40
  -2 -17   2   2.950    0.60
  -2 -17   4  21.540    0.75
  -2 -17   5  59.510    1.80
  -2 -17   6  17.380    1.50
  -2 -17   7  12.000    1.80
  -2 -17  10   4.750    0.71
  -2 -16   1  30.590    1.40
  -2 -16   2   8.750    1.40
  -2 -16   3  12.410    0.70
  -2 -16   5  42.500    1.30
  -2 -16   6  29.460    2.30
  -2 -16   9  17.390    0.99
  -2 -15   2   4.240    0.60
  -2 -15   3  22.060    1.10
  -2 -15   4  13.620    0.61
  -2 -15   6   6.200    0.69
  -2 -15   7   6.030    2.00
  -2 -15   8   4.620    0.85
  -2 -15   9   6.730    1.80
  -2 -15  10  12.460    0.85
  -2 -15  11   7.470    1.70
  -2 -14   2  87.490    2.00
  -2 -14   3  89.710    1.70
  -2 -14   5  40.680    1.90
  -2 -14   7   3.590    0.49
  -2 -14   8  26.030    1.40
  -2 -14  10  41.520    1.70
  -2 -14  11  41.700    1.40
  -2 -14  12   8.750    1.70
  -2 -13   1  10.800    0.65
  -2 -13   2  11.690    0.98
  -2 -13   3   2.570    0.63
  -2 -13   4  17.240    0.49
  -2 -13   7  30.250    1.40
  -2 -13   8   2.610    0.69
  -2 -13   9  12.610    2.00
  -2 -13  10  33.510    1.20
  -2 -13  11   3.880    1.10
  -2 -13  14  10.870    2.20
  -2 -13  18  52.760    2.30
  -2 -12   1  96.400    1.20
  -2 -12   2   6.440    0.37
  -2 -12   3  33.230    0.53
  -2 -12   4  17.760    0.67
  -2 -12   5   8.910    0.45
  -2 -12   6  41.760    0.90
  -2 -12   7   3.110    0.45
  -2 -12   9  27.460    0.80
  -2 -12  10  17.740    0.92
  -2 -12  12  25.650    0.99
  -2 -12  17  22.360    2.20
  -2 -11   1  40.770    0.52
  -2 -11   2  94.520    1.20
  -2 -11   3   9.700    0.39
  -2 -11   4  103.90    1.30
  -2 -11   5   7.090    0.45
  -2 -11   6  34.590    0.76
  -2 -11   7   1.840    0.32
  -2 -11   9  10.510    0.75
  -2 -11  10  39.350    1.30
  -2 -11  12  38.620    1.00
  -2 -10   1  43.650    0.48
  -2 -10   2  103.20    0.87
  -2 -10   4  40.070    0.48
  -2 -10   5  11.020    0.26
  -2 -10   6  67.510    0.80
  -2 -10   8  31.290    0.60
  -2 -10  10  41.410    0.89
  -2 -10  11   5.340    0.69
  -2 -10  12   4.620    0.50
  -2 -10  13  64.420    2.90
  -2 -10  15  45.430    2.50
  -2  -9   1  58.800    0.55
  -2  -9   2  73.860    0.68
  -2  -9   3  10.840    0.20
  -2  -9   4   1.130    0.19
  -2  -9   5  246.60    1.90
  -2  -9   6  33.650    0.42
  -2  -9   7   9.300    0.29
  -2  -9   8   3.090    0.28
  -2  -9  10  98.630    1.60
  -2  -9  11  12.320    0.87
  -2  -9  12   4.620    0.52
  -2  -9  13   9.320    2.00
  -2  -8   1   4.690    0.14
  -2  -8   3  58.520    0.64
  -2  -8   4  16.230    0.20
  -2  -8   5   8.040    0.19
  -2  -8   6  17.770    0.28
  -2  -8   7  249.80    1.20
  -2  -8   8  32.100    0.38
  -2  -8   9  18.580    0.32
  -2  -8  10  31.650    0.66
  -2  -8  11   7.910    0.37
  -2  -8  12  168.00    2.00
  -2  -8  14  28.640    2.10
  -2  -7   1   9.100    0.16
  -2  -7   2  69.160    0.42
  -2  -7   3   9.040    0.17
  -2  -7   4  15.450    0.18
  -2  -7   5  18.840    0.27
  -2  -7   6  123.90    0.80
  -2  -7   7  134.10    0.96
  -2  -7   8  407.10    2.20
  -2  -7   9  10.720    0.25
  -2  -7  10  18.100    0.57
  -2  -7  11   8.280    0.42
  -2  -7  13   2.050    0.65
  -2  -7  14  63.960    3.60
  -2  -7  18  16.500    2.00
  -2  -6   1  50.940    0.38
  -2  -6   2  16.810    0.16
  -2  -6   3   7.470    0.13
  -2  -6   4  92.140    0.55
  -2  -6   5   7.350    0.16
  -2  -6   6  146.20    0.57
  -2  -6   7  985.60    3.40
  -2  -6   8   1.910    0.15
  -2  -6   9  129.70    0.95
  -2  -6  10   1.510    0.25
  -2  -6  11  91.680    0.66
  -2  -6  12  13.070    0.33
  -2  -6  13  17.450    0.58
  -2  -6  14  12.150    1.60
  -2  -5   1  757.60    1.70
  -2  -5   2  190.09    0.67
  -2  -5   3  206.80    0.70
  -2  -5   4  92.820    0.51
  -2  -5   5   5.500    0.13
  -2  -5   6   2.520    0.15
  -2  -5   7  751.00    2.90
  -2  -5   8  322.50    1.20
  -2  -5   9  101.30    0.63
  -2  -5  11  66.610    0.63
  -2  -5  12   3.110    0.28
  -2  -5  13  10.840    0.44
  -2  -5  14  177.00    3.00
  -2  -5  15  14.990    1.60
  -2  -5  17   9.560    1.60
  -2  -5  18  14.120    1.60
  -2  -5  19  19.590    1.80
  -2  -4   1  166.70    0.46
  -2  -4   2  66.030    0.30
  -2  -4   3  11.090    0.13
  -2  -4   4  124.69    0.51
  -2  -4   6  108.20    0.49
  -2  -4   7  115.50    0.46
  -2  -4   8  201.90    1.00
  -2  -4   9  220.40    1.30
  -2  -4  10  117.40    0.58
  -2  -4  11  145.70    0.76
  -2  -4  12   1.500    0.21
  -2  -4  13   1.980    0.34
  -2  -4  14  138.10    2.90
  -2  -4  15   5.760    1.20
  -2  -4  16  12.060    1.40
  -2  -4  18  15.330    1.50
  -2  -3   1  714.80    1.40
  -2  -3   2  617.88    1.40
  -2  -3   3  66.600    0.28
  -2  -3   4  848.87    2.40
  -2  -3   5  116.99    0.39
  -2  -3   6   3.570    0.11
  -2  -3   7  54.090    0.34
  -2  -3   8   2.410    0.14
  -2  -3   9  46.510    0.31
  -2  -3  10 0.76000    0.15
  -2  -3  11  192.80    1.00
  -2  -3  12  41.320    0.43
  -2  -3  14  30.880    0.81
  -2  -3  15  276.30    2.70
  -2  -3  16   9.420    0.64
  -2  -3  17  12.620    1.30
  -2  -2   1  2773.9    5.80
  -2  -2   2  140.30    0.46
  -2  -2   3  783.50    1.80
  -2  -2   4  631.88    1.30
  -2  -2   5  38.900    0.23
  -2  -2   6  136.59    0.54
  -2  -2   7  50.520    0.27
  -2  -2   8  40.060    0.21
  -2  -2   9  340.80    1.10
  -2  -2  10  51.980    0.35
  -2  -2  11   9.730    0.24
  -2  -2  12  23.290    0.30
  -2  -2  13  136.90    1.30
  -2  -2  14  67.850    1.10
  -2  -2  15  68.890    1.20
  -2  -2  16  27.170    0.49
  -2  -1   1  3538.9    7.50
  -2  -1   2  6232.9   18.00
  -2  -1   3  107.58    0.31
  -2  -1   5  20.310    0.18
  -2  -1   6   1.850    0.07
  -2  -1   7   7.710    0.09
  -2  -1   8  32.380    0.23
  -2  -1   9   5.170    0.12
  -2  -1  10  485.90    1.90
  -2  -1  11  17.790    0.33
  -2  -1  12  51.620    0.44
  -2  -1  13  67.040    0.93
  -2  -1  14   7.020    0.49
  -2  -1  15  94.960    1.60
  -2  -1  16  434.20    3.30
  -2   0   1  386.59    0.89
  -2   0   2  32888.  310.00
  -2   0   3  279.40    0.94
  -2   0   4  431.47    1.20
  -2   0   5   1.440    0.08
  -2   0   6  236.89    0.54
  -2   0   7  231.60    0.61
  -2   0   8  61.440    0.31
  -2   0   9   1.940    0.14
  -2   0  10  311.00    1.20
  -2   0  11   1.290    0.18
  -2   0  12  10.030    0.17
  -2   0  13  18.410    0.35
  -2   0  14   3.820    0.23
  -2   0  15  149.30    1.20
  -2   0  16  513.80    6.30
  -2   0  17  62.420    1.40
  -2   1   0  1431.0    2.00
  -2   1   1  379.76    1.00
  -2   1   2  836.90    2.60
  -2   1   3  151.80    0.38
  -2   1   4  959.20    1.80
  -2   1   5  246.07    0.57
  -2   1   6  22.090    0.23
  -2   1   7  62.570    0.32
  -2   1   8   1.200    0.08
  -2   1   9  38.800    0.27
  -2   1  10  277.30    1.00
  -2   1  11  35.670    0.36
  -2   1  12   2.250    0.16
  -2   1  13   8.750    0.18
  -2   1  14  25.580    0.39
  -2   1  15  62.670    0.64
  -2   1  16  88.970    1.10
  -2   1  17  491.70    2.50
  -2   1  18  87.690    1.90
  -2   2   0  324.45    0.90
  -2   2   2  25.920    0.27
  -2   2   3  5470.8   17.00
  -2   2   4  348.67    0.74
  -2   2   5  437.97    0.80
  -2   2   6  276.97    0.67
  -2   2   7  32.440    0.24
  -2   2   8  181.10    0.49
  -2   2   9  111.30    0.40
  -2   2  10  179.40    0.52
  -2   2  11  97.010    0.39
  -2   2  12  68.130    0.49
  -2   2  13  99.580    1.10
  -2   2  15  127.50    1.10
  -2   2  16  31.810    0.64
  -2   2  17  80.720    1.70
  -2   2  18   5.030    0.49
  -2   3   0  242.60    0.51
  -2   3   1  148.19    0.55
  -2   3   2  454.79    0.78
  -2   3   3  341.10    0.64
  -2   3   4  25.010    0.29
  -2   3   5  428.38    0.75
  -2   3   6  113.77    0.47
  -2   3   7  370.73    0.81
  -2   3   8  11.390    0.17
  -2   3   9  75.720    0.39
  -2   3  10   5.840    0.13
  -2   3  11  65.090    0.44
  -2   3  12  10.690    0.15
  -2   3  13  142.70    0.85
  -2   3  14  37.450    0.57
  -2   3  15   6.070    0.29
  -2   3  16   5.630    0.29
  -2   3  17  31.830    0.65
  -2   3  18  14.360    0.46
  -2   3  19  63.920    1.40
  -2   3  20   7.030    1.70
  -2   3  21   9.980    1.50
  -2   4   0  90.210    0.35
  -2   4   1  15.400    0.16
  -2   4   2  67.470    0.39
  -2   4   3  130.80    0.42
  -2   4   4  842.07    1.60
  -2   4   5  21.140    0.21
  -2   4   6  52.540    0.38
  -2   4   7  95.630    0.42
  -2   4   8  39.650    0.35
  -2   4   9  33.790    0.31
  -2   4  10  294.60    0.87
  -2   4  11  577.50    1.50
  -2   4  12  27.560    0.26
  -2   4  13   4.400    0.15
  -2   4  14  130.30    0.75
  -2   4  15  15.030    0.46
  -2   4  17  41.710    0.85
  -2   4  18  76.050    1.00
  -2   4  22  21.630    1.80
  -2   5   0  97.600    0.56
  -2   5   1  383.60    1.40
  -2   5   2  159.70    0.63
  -2   5   3  14.370    0.18
  -2   5   4  24.650    0.33
  -2   5   5  102.80    0.48
  -2   5   6  15.040    0.18
  -2   5   7  15.360    0.17
  -2   5   8  35.090    0.38
  -2   5   9  29.020    0.26
  -2   5  10  21.070    0.19
  -2   5  11  354.60    1.10
  -2   5  12  145.70    0.71
  -2   5  14  10.110    0.23
  -2   5  15   1.030    0.25
  -2   5  16   5.840    0.37
  -2   5  17  50.750    1.20
  -2   5  18   2.970    0.40
  -2   5  19   6.810    0.69
  -2   5  20  50.030    1.70
  -2   5  21   3.640    0.98
  -2   5  23  29.620    1.10
  -2   5  24  18.430    1.90
  -2   6   0   1.160    0.15
  -2   6   1  11.190    0.18
  -2   6   2  226.70    0.81
  -2   6   3  52.730    0.42
  -2   6   5  16.400    0.17
  -2   6   6  18.400    0.19
  -2   6   8   1.910    0.15
  -2   6   9   5.930    0.15
  -2   6  10  121.80    0.70
  -2   6  11  918.10    2.90
  -2   6  12  938.40    5.80
  -2   6  13  72.010    0.54
  -2   6  14   8.120    0.18
  -2   6  15  34.190    0.66
  -2   6  16   4.740    0.33
  -2   6  17   2.870    0.37
  -2   6  20  15.400    1.20
  -2   6  21   7.190    0.78
  -2   6  22  26.800    0.70
  -2   6  25  99.860    3.40
  -2   6  26  65.610    4.20
  -2   7   0  75.450    0.58
  -2   7   1   4.090    0.17
  -2   7   2  53.680    0.53
  -2   7   3  28.600    0.35
  -2   7   5  21.610    0.23
  -2   7   6  29.140    0.33
  -2   7   7  16.460    0.17
  -2   7   8  58.740    0.46
  -2   7   9  23.510    0.26
  -2   7  10  556.10    1.90
  -2   7  11  90.130    0.67
  -2   7  12   2.590    0.18
  -2   7  13  73.470    0.62
  -2   7  14 0.77000    0.22
  -2   7  15  45.730    0.69
  -2   7  16  11.070    0.42
  -2   7  19  10.310    0.69
  -2   7  20   9.730    0.98
  -2   7  22  24.500    2.50
  -2   7  23   3.460    0.65
  -2   7  24   4.980    0.64
  -2   7  26  93.620    3.50
  -2   7  27  54.500    2.40
  -2   8   0  46.640    0.44
  -2   8   1   5.460    0.17
  -2   8   2  74.010    0.54
  -2   8   3  91.810    0.55
  -2   8   4  13.020    0.20
  -2   8   5   3.870    0.17
  -2   8   6  211.40    1.20
  -2   8   7  61.730    0.60
  -2   8   8   1.330    0.18
  -2   8   9  30.230    0.29
  -2   8  10  32.680    0.33
  -2   8  11  17.250    0.25
  -2   8  12  104.20    1.00
  -2   8  13  50.430    0.62
  -2   8  15   2.120    0.28
  -2   8  16  17.240    0.98
  -2   8  17  77.990    1.80
  -2   8  18   3.980    0.78
  -2   8  19  26.470    0.92
  -2   8  20   5.950    0.87
  -2   8  21  18.330    2.10
  -2   8  22  12.860    1.30
  -2   8  23   6.830    0.92
  -2   8  24   6.340    1.20
  -2   8  27  25.050    2.20
  -2   9   0  21.340    0.24
  -2   9   1   2.030    0.17
  -2   9   2   2.790    0.20
  -2   9   3  88.760    0.62
  -2   9   4  21.310    0.23
  -2   9   5  127.60    0.74
  -2   9   6  22.130    0.25
  -2   9   7  17.090    0.22
  -2   9   8  38.990    0.45
  -2   9   9  55.030    0.64
  -2   9  10   3.550    0.24
  -2   9  11   1.000    0.21
  -2   9  12  69.750    1.10
  -2   9  13   3.750    0.34
  -2   9  14  28.170    0.53
  -2   9  15   5.900    0.30
  -2   9  17  11.820    0.82
  -2   9  18  49.190    1.30
  -2   9  20   9.070    1.50
  -2   9  21   8.080    0.65
  -2   9  22   4.140    0.92
  -2   9  23  106.00    5.00
  -2   9  24   9.790    0.92
  -2   9  25   3.480    0.64
  -2   9  26  26.730    2.10
  -2  10   0  65.350    0.89
  -2  10   1   4.970    0.23
  -2  10   2  42.940    0.41
  -2  10   3  10.730    0.28
  -2  10   4  137.60    1.40
  -2  10   5  15.060    0.33
  -2  10   6  210.40    1.90
  -2  10   7  39.340    0.54
  -2  10   9   2.500    0.28
  -2  10  10  163.50    1.40
  -2  10  11   4.790    0.32
  -2  10  12  29.520    0.40
  -2  10  14  16.330    0.40
  -2  10  15  91.690    1.20
  -2  10  16   3.510    0.38
  -2  10  18  16.700    0.99
  -2  10  19  16.220    0.63
  -2  10  20  77.590    3.50
  -2  10  21  12.120    2.30
  -2  10  22  13.900    1.10
  -2  10  23  14.460    0.87
  -2  10  26  23.840    1.00
  -2  10  27  34.560    1.80
  -2  10  28   8.610    2.00
  -2  11   0   4.360    0.37
  -2  11   1  12.060    0.47
  -2  11   2  64.530    1.30
  -2  11   3  12.230    0.37
  -2  11   4  124.10    1.40
  -2  11   5  14.680    0.45
  -2  11   6  152.50    1.40
  -2  11   7  123.70    1.40
  -2  11   8  20.470    0.46
  -2  11   9   4.160    0.35
  -2  11  10  27.870    0.47
  -2  11  11  14.900    0.46
  -2  11  12   1.270    0.40
  -2  11  13   3.310    0.45
  -2  11  14  45.520    0.67
  -2  11  15   2.870    0.47
  -2  11  16  27.230    0.83
  -2  11  17  14.000    0.90
  -2  11  19  15.890    0.70
  -2  11  20  61.950    1.50
  -2  11  21  71.720    3.10
  -2  11  22   5.830    0.75
  -2  11  25  29.200    1.30
  -2  11  26  23.390    0.87
  -2  11  27   3.410    0.78
  -2  11  30  21.200    1.80
  -2  12   0  80.690    1.40
  -2  12   1   2.480    0.45
  -2  12   3  143.70    1.80
  -2  12   4  47.930    0.67
  -2  12   5  257.30    2.50
  -2  12   6   4.340    0.38
  -2  12   7  124.30    1.70
  -2  12   8   5.580    0.39
  -2  12   9  12.640    0.57
  -2  12  10  86.780    1.40
  -2  12  11  70.270    1.30
  -2  12  12   2.120    0.45
  -2  12  13   4.370    0.57
  -2  12  14   8.350    0.54
  -2  12  16  36.580    0.57
  -2  12  17   7.990    0.80
  -2  12  18  18.840    0.72
  -2  12  19  18.950    0.98
  -2  12  20  10.140    0.65
  -2  12  21  92.800    4.00
  -2  12  22  147.00    7.10
  -2  12  23  24.660    1.30
  -2  12  26   2.310    0.64
  -2  12  29  13.560    1.90
  -2  12  31   8.750    1.50
  -2  13   0  25.020    0.67
  -2  13   1  39.330    0.76
  -2  13   2  32.710    0.60
  -2  13   3  15.160    0.49
  -2  13   5  71.650    1.70
  -2  13   6  19.190    0.47
  -2  13  13   8.730    0.49
  -2  13  15  13.860    0.91
  -2  13  16  35.350    0.72
  -2  13  18  53.220    1.80
  -2  13  19  51.860    2.50
  -2  13  20  12.650    0.87
  -2  13  21   5.080    0.90
  -2  13  22  39.010    1.30
  -2  13  24   5.380    0.92
  -2  13  25   2.640    0.85
  -2  14   0   8.580    0.60
  -2  14   1  68.880    1.70
  -2  14   2  11.100    0.61
  -2  14   4  11.490    0.45
  -2  14   5  47.400    0.81
  -2  14   6   3.250    0.68
  -2  14   7  49.000    0.77
  -2  14   8  72.020    1.30
  -2  14  10   2.080    0.39
  -2  14  11  46.970    0.93
  -2  14  12  57.880    0.88
  -2  14  13  32.370    1.10
  -2  14  15  36.740    0.86
  -2  14  16  15.980    0.83
  -2  14  17   7.890    0.57
  -2  14  19  41.900    1.80
  -2  14  20   9.360    0.70
  -2  14  21   2.740    0.60
  -2  14  22  10.750    1.30
  -2  14  23   8.020    1.20
  -2  14  24   4.740    0.75
  -2  14  27  16.990    1.40
  -2  14  29   4.980    0.71
  -2  15   0  41.170    0.79
  -2  15   1  13.340    0.53
  -2  15   3   1.480    0.36
  -2  15   4  30.040    1.00
  -2  15   5  27.590    0.57
  -2  15   6   5.660    0.53
  -2  15   8   1.380    0.38
  -2  15   9  36.470    0.57
  -2  15  10  13.270    0.45
  -2  15  11   7.890    0.67
  -2  15  12   3.860    0.53
  -2  15  13   7.880    0.63
  -2  15  14  16.910    0.53
  -2  15  15   4.320    0.40
  -2  15  17  31.030    0.98
  -2  15  18  10.020    0.49
  -2  15  21  17.400    1.30
  -2  15  22   6.880    0.69
  -2  15  23   6.380    1.20
  -2  15  26   3.320    0.65
  -2  15  28   9.320    0.71
  -2  16   0  52.180    0.96
  -2  16   2   7.390    0.45
  -2  16   3  11.480    0.69
  -2  16   4   6.830    0.46
  -2  16   6   2.240    0.40
  -2  16   8   3.110    0.54
  -2  16   9   2.460    0.40
  -2  16  10   7.670    0.54
  -2  16  11   7.050    0.53
  -2  16  12  27.870    0.71
  -2  16  13  23.630    1.10
  -2  16  14   1.900    0.45
  -2  16  15  13.550    0.53
  -2  16  16  19.060    0.57
  -2  16  18   1.660    0.45
  -2  16  19  17.730    0.63
  -2  16  20   4.530    1.20
  -2  16  21  14.430    0.67
  -2  16  22   5.830    0.64
  -2  16  24   8.930    1.00
  -2  16  25   9.700    0.78
  -2  17   0  15.430    0.87
  -2  17   1   7.730    0.36
  -2  17   2   1.840    0.39
  -2  17   3  19.370    0.61
  -2  17   4   5.000    0.45
  -2  17   5   4.550    0.64
  -2  17   8  21.380    0.53
  -2  17   9   2.960    0.44
  -2  17  10   1.570    0.35
  -2  17  11  16.780    0.69
  -2  17  13   7.590    0.53
  -2  17  14  53.620    1.40
  -2  17  16  17.030    0.67
  -2  17  17   8.590    0.42
  -2  17  18   6.130    0.61
  -2  17  20   1.920    0.45
  -2  17  21   6.340    0.41
  -2  17  24   6.110    0.69
  -2  18   0  12.010    0.43
  -2  18   1   7.430    0.46
  -2  18   2   1.380    0.33
  -2  18   4  41.930    0.76
  -2  18   7   9.370    0.46
  -2  18   9   4.010    0.49
  -2  18  10  15.670    0.53
  -2  18  12  22.740    0.53
  -2  18  14  13.830    0.49
  -2  18  15  21.360    0.60
  -2  18  16   1.220    0.38
  -2  18  17  18.710    0.57
  -2  18  22   6.890    0.45
  -2  19   0  25.870    0.67
  -2  19   1   2.080    0.58
  -2  19   2  14.070    0.37
  -2  19   3   6.340    0.40
  -2  19   5   4.600    0.33
  -2  19   7   5.860    0.60
  -2  19  11  34.970    0.64
  -2  19  12   1.270    0.41
  -2  19  13   1.810    0.42
  -2  19  14  11.190    0.42
  -2  19  15  12.010    0.38
  -2  19  16   1.430    0.41
  -2  19  17   3.550    0.65
  -2  19  18   1.540    0.42
  -2  19  19   2.070    0.57
  -2  20   3   3.260    0.42
  -2  20   4   5.450    0.70
  -2  20   5 0.95000    0.30
  -2  20   6   3.840    0.37
  -2  20   9   4.950    0.31
  -2  20  10   9.950    0.36
  -2  20  11  15.460    0.61
  -2  20  14  17.460    0.64
  -1 -20   2   7.070    1.40
  -1 -20   3   4.530    1.40
  -1 -19   1   4.930    0.49
  -1 -19   3   1.480    0.31
  -1 -19   4  26.930    1.20
  -1 -19   5  11.650    0.78
  -1 -19   7  20.100    1.40
  -1 -18   1  34.120    0.94
  -1 -18   2  48.300    0.89
  -1 -18   3  14.990    0.60
  -1 -18   4   3.920    0.81
  -1 -18   7   9.390    1.50
  -1 -17   1  94.810    3.20
  -1 -17   2   9.690    0.65
  -1 -17   3   7.750    0.54
  -1 -17   4   3.310    0.58
  -1 -17   5   5.940    0.78
  -1 -17   6  16.170    1.00
  -1 -17  11   5.750    1.70
  -1 -16   1  57.700    1.20
  -1 -16   2  27.630    1.10
  -1 -16   5  18.090    0.81
  -1 -15   1   2.520    0.54
  -1 -15   2   2.910    0.49
  -1 -15   3  19.090    0.90
  -1 -15   4  24.020    0.72
  -1 -15   5   5.190    0.49
  -1 -15   6  33.550    1.00
  -1 -15  11  42.730    2.10
  -1 -14   2  24.950    0.70
  -1 -14   3  12.580    0.57
  -1 -14   5  106.90    2.30
  -1 -14   6   6.280    0.85
  -1 -13   1   2.290    0.42
  -1 -13   2  13.400    0.42
  -1 -13   4   4.470    0.68
  -1 -13   5  146.00    2.10
  -1 -13   6  45.450    0.94
  -1 -13   7  30.850    1.10
  -1 -13   9   9.340    0.92
  -1 -13  10  23.510    1.20
  -1 -13  11   8.590    2.00
  -1 -13  13  14.830    1.90
  -1 -13  15  22.410    2.30
  -1 -12   1   7.410    0.32
  -1 -12   2   3.400    0.45
  -1 -12   3  32.660    0.77
  -1 -12   4  51.110    0.73
  -1 -12   6   7.160    0.37
  -1 -12   7  20.730    0.57
  -1 -12   8   1.680    0.55
  -1 -12   9  61.070    2.00
  -1 -12  10  68.340    2.10
  -1 -12  11  15.230    1.90
  -1 -12  12   8.140    1.00
  -1 -12  13  58.260    2.50
  -1 -11   2  10.030    0.32
  -1 -11   3   8.810    0.35
  -1 -11   4  62.590    0.87
  -1 -11   5   7.490    0.29
  -1 -11   7   3.290    0.38
  -1 -11   9  12.900    0.69
  -1 -11  10  220.50    6.10
  -1 -11  11  192.30    3.20
  -1 -11  12  12.730    1.80
  -1 -11  13  46.510    1.50
  -1 -11  14  13.110    0.75
  -1 -10   1  18.790    0.38
  -1 -10   2   6.430    0.21
  -1 -10   3   2.030    0.28
  -1 -10   4   2.520    0.23
  -1 -10   5   9.590    0.39
  -1 -10   6  117.60    1.30
  -1 -10   7   5.400    0.42
  -1 -10   8   7.400    0.61
  -1 -10   9  30.170    0.75
  -1 -10  10  90.810    2.00
  -1 -10  11  46.640    1.10
  -1 -10  12  90.420    2.00
  -1 -10  13   9.040    0.85
  -1 -10  14  19.200    1.10
  -1 -10  16  15.820    2.30
  -1 -10  17  14.330    2.30
  -1  -9   1  64.820    0.51
  -1  -9   2   7.240    0.20
  -1  -9   4  16.560    0.25
  -1  -9   5  153.10    1.10
  -1  -9   6  16.910    0.35
  -1  -9   7   4.140    0.29
  -1  -9   8  47.630    0.73
  -1  -9   9   9.680    0.33
  -1  -9  12  77.450    2.00
  -1  -9  13  10.270    0.92
  -1  -9  14  146.30    4.00
  -1  -9  15  117.20    5.70
  -1  -9  18  41.680    2.40
  -1  -8   1   5.860    0.14
  -1  -8   2  64.560    0.45
  -1  -8   5  12.580    0.21
  -1  -8   6  11.570    0.27
  -1  -8   7  32.200    0.37
  -1  -8   9  83.420    0.93
  -1  -8  10   1.250    0.32
  -1  -8  11  30.780    0.57
  -1  -8  12  15.070    0.58
  -1  -8  13  69.370    1.50
  -1  -8  14   9.840    1.50
  -1  -8  15  37.550    2.30
  -1  -7   1  12.180    0.17
  -1  -7   2  258.80    1.10
  -1  -7   3  87.700    0.46
  -1  -7   4  180.70    1.00
  -1  -7   5  79.330    0.52
  -1  -7   6  133.40    0.73
  -1  -7   7  20.160    0.22
  -1  -7   8  131.20    0.90
  -1  -7   9   5.370    0.21
  -1  -7  10  38.600    0.75
  -1  -7  12   3.270    0.38
  -1  -7  13  160.50    2.60
  -1  -7  14  160.50    3.00
  -1  -7  16  59.040    2.30
  -1  -7  19  125.20    5.50
  -1  -6   1   1.470    0.11
  -1  -6   2  36.960    0.35
  -1  -6   3  263.10    0.92
  -1  -6   4   1.540    0.13
  -1  -6   5  484.00    1.90
  -1  -6   6  37.780    0.37
  -1  -6   7   6.990    0.15
  -1  -6   8  69.050    0.55
  -1  -6   9  60.210    0.45
  -1  -6  10  40.320    0.48
  -1  -6  12   3.470    0.29
  -1  -6  13  110.40    1.50
  -1  -6  14   8.590    0.69
  -1  -6  15   9.760    1.60
  -1  -6  17  27.920    1.90
  -1  -6  19  33.160    2.10
  -1  -5   1  576.08    1.20
  -1  -5   2  213.39    0.69
  -1  -5   3   3.490    0.12
  -1  -5   4  11.130    0.13
  -1  -5   5  201.60    0.97
  -1  -5   6  92.250    0.60
  -1  -5   7  1462.0    6.50
  -1  -5   8  280.70    1.30
  -1  -5   9  14.550    0.18
  -1  -5  10  12.950    0.27
  -1  -5  11   7.910    0.24
  -1  -5  12   5.210    0.24
  -1  -5  13  20.170    0.56
  -1  -5  14   2.750    0.62
  -1  -5  15  45.390    1.80
  -1  -5  16   6.370    1.50
  -1  -5  17   6.290    1.50
  -1  -5  19  15.160    1.70
  -1  -4   1  14.540    0.13
  -1  -4   2  111.10    0.37
  -1  -4   3  408.50    1.20
  -1  -4   4  82.450    0.42
  -1  -4   5  11.920    0.17
  -1  -4   6  36.700    0.28
  -1  -4   7  19.190    0.17
  -1  -4   8  115.90    0.78
  -1  -4   9  145.80    0.67
  -1  -4  10  18.810    0.16
  -1  -4  11  105.90    0.75
  -1  -4  12  17.810    0.26
  -1  -4  13   5.100    0.45
  -1  -4  14  19.700    1.40
  -1  -4  15  24.290    1.40
  -1  -4  16  25.190    1.50
  -1  -4  17  20.390    1.50
  -1  -3   1  47.830    0.22
  -1  -3   2  119.27    0.35
  -1  -3   3  928.86    2.10
  -1  -3   4  13.500    0.14
  -1  -3   5  410.10    0.94
  -1  -3   6  63.560    0.32
  -1  -3   7  780.00    2.10
  -1  -3   8  623.30    2.00
  -1  -3   9  817.90    2.00
  -1  -3  11  32.750    0.42
  -1  -3  12   7.250    0.18
  -1  -3  13   1.020    0.26
  -1  -3  14  20.570    0.60
  -1  -2   1  328.47    0.61
  -1  -2   2  1011.9    2.00
  -1  -2   3  49.660    0.22
  -1  -2   4  669.44    1.60
  -1  -2   5  635.87    1.40
  -1  -2   6  304.60    0.80
  -1  -2   7  853.27    2.50
  -1  -2   8  115.40    0.94
  -1  -2   9  42.100    0.32
  -1  -2  10   1.320    0.11
  -1  -2  11  12.020    0.25
  -1  -2  12   5.110    0.12
  -1  -2  13   5.300    0.35
  -1  -2  14  62.270    0.61
  -1  -2  15  63.080    0.85
  -1  -1   1  108.93    0.35
  -1  -1   2  478.82    1.10
  -1  -1   3  65.150    0.27
  -1  -1   4  552.29    1.30
  -1  -1   5  135.69    0.35
  -1  -1   6  147.69    0.63
  -1  -1   7  387.68    0.94
  -1  -1   8  734.69    1.70
  -1  -1   9   9.930    0.19
  -1  -1  10  21.910    0.27
  -1  -1  11  86.170    0.51
  -1  -1  12  34.460    0.32
  -1  -1  13   5.660    0.16
  -1  -1  14  127.20    0.87
  -1  -1  15  191.40    4.40
  -1  -1  16  37.640    0.99
  -1   0   1  18.890    0.18
  -1   0   2  461.49    1.30
  -1   0   3 0.69000    0.06
  -1   0   4  3486.9   15.00
  -1   0   5 0.68000    0.06
  -1   0   6  1101.0    2.50
  -1   0   7  413.00    1.00
  -1   0   8  231.88    0.61
  -1   0   9 0.95000    0.12
  -1   0  10  23.010    0.35
  -1   0  11  26.960    0.35
  -1   0  12  28.820    0.39
  -1   0  13   8.120    0.20
  -1   0  14   1.780    0.15
  -1   0  15  181.70    1.40
  -1   0  16  23.300    0.99
  -1   1   0  338.84    0.65
  -1   1   1  788.39    2.30
  -1   1   2  1143.8    2.20
  -1   1   3  450.49    0.98
  -1   1   4  129.74    0.38
  -1   1   5  95.720    0.28
  -1   1   6  518.48    0.98
  -1   1   7  94.810    0.33
  -1   1   8  12.910    0.14
  -1   1   9  571.60    1.20
  -1   1  10   2.980    0.13
  -1   1  11  184.50    0.79
  -1   1  12  27.080    0.30
  -1   1  13  231.00    1.20
  -1   1  14 0.76000    0.17
  -1   1  15  69.420    0.82
  -1   1  16  617.90    2.60
  -1   2   0  359.17    0.86
  -1   2   1  219.98    0.44
  -1   2   2  164.70    0.51
  -1   2   3  897.88    2.20
  -1   2   4 0.34000    0.08
  -1   2   5  10.080    0.12
  -1   2   6  219.49    0.61
  -1   2   7  1388.9    2.90
  -1   2   8  310.20    0.62
  -1   2   9  380.60    0.75
  -1   2  10  15.830    0.16
  -1   2  11  21.310    0.20
  -1   2  12   1.420    0.12
  -1   2  13  129.00    1.20
  -1   2  14   1.340    0.21
  -1   2  15  144.80    1.20
  -1   2  16  301.40    1.70
  -1   2  17  125.20    1.40
  -1   2  18   1.700    0.31
  -1   2  19   3.850    0.54
  -1   3   0 0.81000    0.10
  -1   3   1  847.73    1.30
  -1   3   2  4901.0   13.00
  -1   3   3  1400.9    4.10
  -1   3   4   1.440    0.09
  -1   3   5  158.47    0.41
  -1   3   6  570.86    1.20
  -1   3   7  101.10    0.31
  -1   3   8   7.630    0.13
  -1   3   9  526.50    1.20
  -1   3  10  245.00    0.60
  -1   3  11  56.590    0.36
  -1   3  12  40.880    0.41
  -1   3  13  146.00    0.83
  -1   3  14   4.490    0.18
  -1   3  15   6.710    0.32
  -1   3  16  188.90    1.20
  -1   3  17  119.30    1.30
  -1   3  18  26.660    0.46
  -1   3  19  11.110    0.81
  -1   3  21  22.920    1.60
  -1   4   0  12.380    0.11
  -1   4   1  15.130    0.14
  -1   4   2  123.20    0.42
  -1   4   3   6.260    0.13
  -1   4   4  12.460    0.13
  -1   4   5  83.940    0.45
  -1   4   6 0.45000    0.11
  -1   4   7  29.390    0.34
  -1   4   8  665.10    1.30
  -1   4   9  46.330    0.33
  -1   4  10  17.540    0.22
  -1   4  11  21.420    0.22
  -1   4  12  16.690    0.21
  -1   4  13  11.660    0.16
  -1   4  14  254.90    1.10
  -1   4  15   3.360    0.25
  -1   4  16   7.010    0.54
  -1   4  17  352.70    2.20
  -1   4  18   1.770    0.35
  -1   4  20  17.380    0.92
  -1   4  21   9.590    0.78
  -1   5   0  297.59    0.80
  -1   5   1  390.99    1.10
  -1   5   2  30.090    0.34
  -1   5   3  1052.9    2.90
  -1   5   4  69.300    0.41
  -1   5   5   9.030    0.15
  -1   5   6  78.170    0.44
  -1   5   7  138.60    0.48
  -1   5   8  134.40    0.53
  -1   5   9  147.90    0.56
  -1   5  10  60.800    0.41
  -1   5  11  28.290    0.25
  -1   5  12   9.070    0.15
  -1   5  14   4.710    0.17
  -1   5  15  133.80    1.20
  -1   5  16   1.120    0.31
  -1   5  17  69.950    1.20
  -1   5  18  16.040    0.37
  -1   5  20  62.530    1.10
  -1   5  24  81.310    2.60
  -1   6   0  173.00    0.73
  -1   6   1   1.140    0.14
  -1   6   2  173.80    0.59
  -1   6   3  220.70    0.64
  -1   6   4  20.770    0.19
  -1   6   5   5.900    0.14
  -1   6   6  57.740    0.46
  -1   6   7  142.70    0.53
  -1   6   8  66.560    0.48
  -1   6   9  97.690    0.58
  -1   6  10  33.770    0.37
  -1   6  11  51.090    0.49
  -1   6  12  79.300    0.44
  -1   6  13  79.290    0.63
  -1   6  14   2.530    0.19
  -1   6  15  21.860    0.40
  -1   6  16   2.860    0.25
  -1   6  17   7.080    0.35
  -1   6  18  25.660    0.69
  -1   6  19  14.420    0.55
  -1   6  20  52.470    1.20
  -1   6  22  23.210    1.00
  -1   6  23  34.740    1.20
  -1   6  25  105.80    4.80
  -1   7   0  102.20    0.49
  -1   7   1  11.440    0.16
  -1   7   2   6.980    0.17
  -1   7   3  178.70    0.80
  -1   7   4  22.730    0.20
  -1   7   5  201.80    0.70
  -1   7   6  170.00    0.76
  -1   7   7  30.080    0.27
  -1   7   8  114.40    0.67
  -1   7   9  145.60    0.68
  -1   7  10  25.580    0.23
  -1   7  11  49.820    0.49
  -1   7  12  60.740    0.49
  -1   7  13  53.810    0.54
  -1   7  14   1.530    0.19
  -1   7  15  32.010    0.51
  -1   7  16  208.30    1.80
  -1   7  17   5.770    0.35
  -1   7  18  49.750    1.30
  -1   7  19  37.620    1.10
  -1   7  21  55.090    2.30
  -1   7  22  49.170    2.50
  -1   7  23  78.730    4.90
  -1   7  25  101.10    5.10
  -1   8   0  65.450    0.47
  -1   8   1  10.050    0.17
  -1   8   2  68.570    0.53
  -1   8   3  47.030    0.46
  -1   8   4  247.40    0.96
  -1   8   5   6.020    0.18
  -1   8   6  46.210    0.49
  -1   8   7  84.540    0.58
  -1   8   8  29.840    0.23
  -1   8   9   9.310    0.25
  -1   8  10   7.260    0.17
  -1   8  11  194.80    0.96
  -1   8  12  98.450    0.76
  -1   8  13  10.060    0.23
  -1   8  14   2.510    0.23
  -1   8  15  88.530    1.10
  -1   8  17  37.200    0.76
  -1   8  18  32.090    0.87
  -1   8  19  43.120    1.00
  -1   8  21  10.010    1.30
  -1   8  22  27.890    1.10
  -1   8  23   8.890    1.80
  -1   8  24  92.160    5.00
  -1   8  25  79.900    4.80
  -1   8  27  17.350    2.20
  -1   9   0  12.370    0.20
  -1   9   1  18.070    0.22
  -1   9   2  133.90    0.70
  -1   9   3  39.160    0.32
  -1   9   4  311.60    1.30
  -1   9   5  35.430    0.34
  -1   9   6  37.610    0.37
  -1   9   8   4.110    0.18
  -1   9   9  63.280    0.59
  -1   9  10  97.020    0.67
  -1   9  11  148.90    0.92
  -1   9  12  185.40    1.20
  -1   9  13  10.390    0.30
  -1   9  15  35.280    0.68
  -1   9  16  31.820    0.86
  -1   9  17   9.360    0.70
  -1   9  18   5.680    0.55
  -1   9  19  94.300    3.30
  -1   9  20  67.830    2.00
  -1   9  23   2.900    0.69
  -1   9  24  13.770    1.90
  -1   9  25  44.650    1.50
  -1   9  26   8.020    2.10
  -1  10   0   3.280    0.31
  -1  10   1   9.120    0.26
  -1  10   2   3.750    0.23
  -1  10   3  45.400    0.47
  -1  10   4   4.220    0.23
  -1  10   5   3.920    0.28
  -1  10   6  17.400    0.24
  -1  10   7   5.230    0.23
  -1  10  10  36.930    0.49
  -1  10  11   1.720    0.23
  -1  10  12  22.370    0.43
  -1  10  13  39.280    0.51
  -1  10  14   2.890    0.26
  -1  10  15   2.770    0.35
  -1  10  16  19.720    0.75
  -1  10  17  31.200    1.10
  -1  10  19   7.370    0.54
  -1  10  20  28.560    2.30
  -1  10  22  19.260    1.20
  -1  10  23  16.710    1.10
  -1  10  25   5.690    0.87
  -1  10  26  98.870    6.00
  -1  10  27  14.270    2.20
  -1  11   0  14.990    0.38
  -1  11   1   3.430    0.32
  -1  11   2   6.270    0.63
  -1  11   3   8.140    0.42
  -1  11   4  102.70    1.40
  -1  11   5  187.40    1.90
  -1  11   6  239.30    2.00
  -1  11   7  23.940    0.44
  -1  11   8  31.780    0.60
  -1  11   9  46.270    0.54
  -1  11  10   6.770    0.33
  -1  11  11  18.670    0.60
  -1  11  12  21.160    0.43
  -1  11  13   4.950    0.39
  -1  11  14  16.800    0.43
  -1  11  15  10.560    0.50
  -1  11  16  24.230    0.95
  -1  11  18  46.740    1.00
  -1  11  22   8.850    1.10
  -1  11  28  12.290    2.10
  -1  12   2   2.240    0.38
  -1  12   3  31.670    0.74
  -1  12   4  150.10    2.20
  -1  12   5  66.840    1.40
  -1  12   6  84.220    1.30
  -1  12   7  171.20    1.90
  -1  12   8  13.460    0.40
  -1  12   9  20.790    0.46
  -1  12  10  31.550    0.53
  -1  12  11   1.480    0.33
  -1  12  13   3.430    0.39
  -1  12  14  10.140    0.40
  -1  12  15  34.100    0.80
  -1  12  16   3.600    0.39
  -1  12  18  127.20    4.20
  -1  12  19  36.000    1.00
  -1  12  20  17.500    0.67
  -1  12  21  53.710    1.30
  -1  12  22   8.230    1.80
  -1  12  23  12.720    1.30
  -1  12  25   6.340    0.70
  -1  12  26  12.850    2.90
  -1  12  27   6.260    0.64
  -1  12  32   8.160    0.60
  -1  13   0  39.160    0.54
  -1  13   1   2.740    0.37
  -1  13   3  31.130    0.79
  -1  13   5   4.850    0.46
  -1  13   7  82.970    1.50
  -1  13   8  26.260    0.60
  -1  13   9  47.960    0.63
  -1  13  10   5.080    0.49
  -1  13  12   2.650    0.45
  -1  13  13  15.110    0.64
  -1  13  14  135.50    2.30
  -1  13  15   2.030    0.38
  -1  13  16  23.130    0.72
  -1  13  17  26.960    1.10
  -1  13  18  33.710    1.10
  -1  13  21   9.170    1.80
  -1  13  22  20.160    2.50
  -1  13  23   7.320    0.99
  -1  13  24  10.410    0.99
  -1  13  27  13.460    0.69
  -1  14   0   7.140    0.40
  -1  14   1   6.510    0.57
  -1  14   2  28.680    0.71
  -1  14   3  10.350    0.67
  -1  14   4   1.590    0.49
  -1  14   5  18.740    0.81
  -1  14   6  30.300    0.81
  -1  14   8   5.270    0.40
  -1  14   9   3.910    0.38
  -1  14  11   5.680    0.67
  -1  14  12  23.710    0.64
  -1  14  14  20.990    0.83
  -1  14  16  46.600    0.87
  -1  14  17   6.440    0.53
  -1  14  19  47.280    1.50
  -1  14  20  19.500    1.60
  -1  14  21  16.520    0.95
  -1  14  22  27.340    2.40
  -1  14  23   7.110    0.99
  -1  14  25  32.880    1.20
  -1  14  28   4.250    0.78
  -1  14  29  11.560    1.70
  -1  15   0  17.690    0.68
  -1  15   1   1.510    0.45
  -1  15   2  21.190    0.81
  -1  15   3  27.180    1.10
  -1  15   4   9.360    0.53
  -1  15   5  38.250    0.91
  -1  15   7  55.110    1.10
  -1  15   8  11.750    0.64
  -1  15   9   3.090    0.54
  -1  15  10   3.280    0.49
  -1  15  11   2.670    0.40
  -1  15  12  20.080    0.84
  -1  15  13   4.460    0.53
  -1  15  14  30.430    0.68
  -1  15  15  61.620    2.00
  -1  15  17   8.170    0.76
  -1  15  19  20.240    0.57
  -1  15  20  52.220    1.70
  -1  15  21   3.880    0.58
  -1  15  24   3.720    0.85
  -1  15  26   2.360    0.71
  -1  15  28   6.730    1.70
  -1  15  29   7.420    1.50
  -1  16   0  30.870    0.73
  -1  16   1  90.940    1.90
  -1  16   2  19.450    0.65
  -1  16   5   3.640    1.10
  -1  16   6   5.070    0.53
  -1  16   7  26.870    0.88
  -1  16   8   1.900    0.45
  -1  16   9   2.290    0.45
  -1  16  10  17.090    0.71
  -1  16  12   5.180    0.53
  -1  16  13  21.050    0.78
  -1  16  16   1.950    0.39
  -1  16  17   7.710    0.54
  -1  16  18  18.460    0.61
  -1  16  19   8.950    0.49
  -1  16  20   9.370    0.80
  -1  16  22  19.110    0.90
  -1  17   1  90.460    2.90
  -1  17   2  42.120    0.83
  -1  17   3  57.510    1.20
  -1  17   4   7.670    0.58
  -1  17   5   1.950    0.53
  -1  17   6   1.520    0.45
  -1  17   7  13.050    0.53
  -1  17   8  33.050    0.78
  -1  17   9  45.620    1.40
  -1  17  10   1.270    0.42
  -1  17  11  20.070    0.83
  -1  17  13  19.870    0.57
  -1  17  15  46.370    0.80
  -1  17  16  54.600    1.10
  -1  17  17  13.610    0.63
  -1  17  18   2.240    0.35
  -1  18   0  44.850    1.20
  -1  18   1   3.350    0.39
  -1  18   2  44.500    0.86
  -1  18   4   1.570    0.47
  -1  18   5  12.490    0.53
  -1  18   6   4.640    0.85
  -1  18   8  43.190    1.30
  -1  18  11   5.440    0.76
  -1  18  12  23.430    0.72
  -1  18  13   8.610    0.54
  -1  18  14   3.830    0.49
  -1  18  16  19.690    0.49
  -1  18  17  67.240    1.70
  -1  18  18   2.740    0.43
  -1  18  23   2.480    0.43
  -1  19   2   1.900    0.39
  -1  19   4  11.380    0.85
  -1  19   5   2.010    0.45
  -1  19   6   2.580    0.39
  -1  19   7  13.230    0.43
  -1  19   8   9.870    0.38
  -1  19  10   9.720    0.45
  -1  19  12  33.490    0.98
  -1  19  13  13.870    0.53
  -1  19  14   3.350    0.37
  -1  19  15  17.940    0.60
  -1  19  17  32.820    0.82
  -1  19  18   5.720    0.34
  -1  19  19   6.670    0.54
  -1  20   2   3.790    0.50
  -1  20   3   2.790    0.53
  -1  20   4   1.840    0.33
  -1  20   5   6.130    0.65
  -1  20   6  13.360    0.37
  -1  20   7  10.360    0.42
  -1  20   8   1.810    0.35
  -1  20   9  13.620    0.49
  -1  20  10   3.640    0.36
  -1  20  11   3.310    0.46
  -1  20  14   4.390    0.33
   0 -20   1   2.220    0.62
   0 -20   2  14.790    0.78
   0 -19   2  11.130    0.55
   0 -19   5   4.420    1.40
   0 -19   6  18.180    1.60
   0 -18   2  42.840    1.00
   0 -18   4  29.280    0.79
   0 -18   5  11.580    0.85
   0 -18   6  10.070    0.78
   0 -18   8   5.550    1.50
   0 -17   2  17.280    0.67
   0 -17   3  121.30    3.60
   0 -17   4  32.060    0.80
   0 -17   5   2.510    0.55
   0 -17   9   7.950    1.80
   0 -16   1   6.310    0.49
   0 -16   2  18.300    0.94
   0 -16   3  33.260    1.20
   0 -16   4  33.450    1.00
   0 -16   5   4.280    0.69
   0 -16   6  11.610    1.10
   0 -16   7   7.630    1.80
   0 -16  13   5.940    1.70
   0 -15   2  54.380    0.88
   0 -15   4  15.420    0.78
   0 -15   5  29.100    0.85
   0 -15   6   4.870    0.69
   0 -15   7   9.150    1.40
   0 -15   8  27.890    1.30
   0 -15   9   8.280    2.00
   0 -14   1  100.40    1.80
   0 -14   3  26.940    0.63
   0 -14   4   7.450    0.83
   0 -14   5   4.910    0.90
   0 -14   6  22.070    1.70
   0 -14   8  44.660    1.50
   0 -14   9  22.780    1.30
   0 -14  18  10.610    1.60
   0 -13   1  21.920    0.47
   0 -13   2  10.010    0.36
   0 -13   5  19.370    0.53
   0 -13   7  13.190    0.58
   0 -13   8   3.600    0.85
   0 -13   9  23.890    1.00
   0 -13  10  22.020    1.10
   0 -13  12  40.080    2.30
   0 -13  14   6.380    1.30
   0 -13  16  56.850    2.60
   0 -12   1   5.830    0.37
   0 -12   2  78.050    1.10
   0 -12   3  10.610    0.46
   0 -12   4  27.300    0.51
   0 -12   7  12.390    0.75
   0 -12   8  54.080    1.30
   0 -12  10   7.700    0.81
   0 -12  11  93.810    2.50
   0 -12  12   3.130    1.00
   0 -12  13  25.070    1.10
   0 -12  19  22.820    2.00
   0 -11   1   6.790    0.36
   0 -11   2  54.710    0.78
   0 -11   4  49.690    0.62
   0 -11   5  11.040    0.40
   0 -11   8  26.240    0.80
   0 -11   9   2.880    0.55
   0 -11  10  36.370    1.30
   0 -11  11  20.560    1.80
   0 -11  12  198.70    4.70
   0 -11  13  12.380    0.89
   0 -11  14   8.670    2.20
   0 -10   1   1.720    0.21
   0 -10   2  78.090    0.73
   0 -10   3   5.820    0.25
   0 -10   4  61.030    0.68
   0 -10   5  11.470    0.33
   0 -10   6  36.480    0.69
   0 -10   7  55.880    0.90
   0 -10   8   6.110    0.57
   0 -10   9   2.310    0.64
   0 -10  10  16.180    0.58
   0 -10  11  22.480    0.65
   0 -10  12  275.60    4.80
   0 -10  13  65.740    1.90
   0 -10  15  12.880    0.85
   0  -9   1  10.990    0.20
   0  -9   2   1.120    0.17
   0  -9   3  254.10    1.40
   0  -9   4   1.880    0.20
   0  -9   6   4.530    0.25
   0  -9   7  25.080    0.48
   0  -9   8  177.80    1.60
   0  -9   9   7.560    0.95
   0  -9  11  69.280    2.00
   0  -9  12  15.790    0.75
   0  -9  13   4.310    0.92
   0  -9  14   4.710    0.85
   0  -9  15  15.560    0.85
   0  -8   1  49.940    0.45
   0  -8   2  11.220    0.17
   0  -8   3  69.740    0.53
   0  -8   4  103.90    0.66
   0  -8   5  167.80    1.00
   0  -8   6  65.110    0.62
   0  -8   7   1.830    0.19
   0  -8   8  33.000    0.39
   0  -8   9   5.840    0.30
   0  -8  10  101.80    1.60
   0  -8  11  43.600    0.74
   0  -8  12  29.220    0.70
   0  -8  13   6.100    0.87
   0  -8  14  43.010    1.20
   0  -8  15  52.520    1.40
   0  -8  17  35.370    2.30
   0  -7   1  10.490    0.16
   0  -7   2   6.560    0.20
   0  -7   3  35.080    0.32
   0  -7   4  17.050    0.24
   0  -7   5  130.80    0.82
   0  -7   6  115.10    0.57
   0  -7   7  16.290    0.19
   0  -7   8  48.890    0.54
   0  -7   9   9.020    0.24
   0  -7  10  61.030    0.92
   0  -7  11   3.560    0.38
   0  -7  12  74.670    1.20
   0  -7  13   2.750    0.39
   0  -7  15   4.420    0.57
   0  -7  18  27.880    2.10
   0  -7  19  93.190    4.50
   0  -6   1  18.770    0.17
   0  -6   2  116.80    0.47
   0  -6   3   2.030    0.14
   0  -6   4  266.70    1.20
   0  -6   5  1011.0    5.00
   0  -6   6  281.20    1.30
   0  -6   7  202.30    1.10
   0  -6   8  36.050    0.32
   0  -6   9  33.530    0.39
   0  -6  10  12.550    0.22
   0  -6  11   5.730    0.35
   0  -6  12  51.910    1.00
   0  -6  14   5.890    0.55
   0  -6  15  51.100    1.50
   0  -6  18  23.530    1.90
   0  -5   1  849.38    2.10
   0  -5   2  21.500    0.19
   0  -5   3  138.80    0.45
   0  -5   4   4.560    0.16
   0  -5   5  914.10    2.70
   0  -5   6  737.20    2.40
   0  -5   7  130.60    0.57
   0  -5   8  25.910    0.27
   0  -5   9  17.660    0.19
   0  -5  10   5.240    0.18
   0  -5  11  182.70    1.40
   0  -5  12  150.70    1.20
   0  -5  13  62.570    1.10
   0  -5  16  13.310    0.71
   0  -5  19  59.150    3.20
   0  -4   1  202.00    0.42
   0  -4   2  164.57    0.41
   0  -4   3  99.470    0.35
   0  -4   4  49.680    0.35
   0  -4   5  766.70    2.10
   0  -4   6  276.50    0.92
   0  -4   7  506.90    1.80
   0  -4   8  179.60    0.64
   0  -4   9  59.840    0.36
   0  -4  10  63.810    0.38
   0  -4  11  91.680    0.51
   0  -4  12  167.30    1.20
   0  -4  13   3.500    0.28
   0  -4  14  22.010    0.81
   0  -4  15  12.040    0.99
   0  -4  16  27.670    0.85
   0  -4  17  87.150    2.20
   0  -4  18  15.760    1.80
   0  -3   1  28.320    0.21
   0  -3   2  1168.9    2.10
   0  -3   3  48.690    0.28
   0  -3   4  13.150    0.16
   0  -3   5  390.80    0.83
   0  -3   6  223.29    0.57
   0  -3   7  174.70    0.58
   0  -3   8   2.480    0.09
   0  -3   9  21.650    0.19
   0  -3  10   5.740    0.16
   0  -3  11  17.060    0.26
   0  -3  12  42.760    0.45
   0  -3  13  327.90    2.20
   0  -3  15   7.960    0.47
   0  -3  16  17.060    0.71
   0  -3  17  50.400    2.50
   0  -3  18  83.640    2.70
   0  -2   1  1117.9    2.50
   0  -2   2  205.98    0.53
   0  -2   3  121.81    0.33
   0  -2   4   8.890    0.14
   0  -2   5   1.420    0.08
   0  -2   6  19.870    0.19
   0  -2   7  870.20    1.90
   0  -2   8   2.610    0.10
   0  -2   9  45.190    0.46
   0  -2  10  44.940    0.36
   0  -2  11  262.10    1.00
   0  -2  12  210.70    1.00
   0  -2  13  114.20    1.40
   0  -2  14  89.800    1.20
   0  -2  15   5.590    0.34
   0  -2  16  23.050    1.20
   0  -2  17  10.440    1.10
   0  -1   2  349.00    1.00
   0  -1   3  124.09    0.36
   0  -1   4  877.50    2.40
   0  -1   5  35.260    0.20
   0  -1   6  12.640    0.16
   0  -1   7  92.150    0.33
   0  -1   8  252.49    0.81
   0  -1   9  17.650    0.19
   0  -1  10  22.540    0.24
   0  -1  11  101.20    0.39
   0  -1  12   4.260    0.12
   0  -1  13  86.690    0.45
   0  -1  14  319.00    1.30
   0  -1  16  16.150    0.54
   0   0   2  398.66    2.10
   0   0   3  238.48    0.83
   0   0   4  65.280    0.28
   0   0   5  669.07    2.10
   0   0   6  465.70    1.20
   0   0   7  49.520    0.24
   0   0   8  90.650    0.40
   0   0   9  144.80    0.41
   0   0  10  402.00    1.30
   0   0  11   5.190    0.21
   0   0  12   2.540    0.15
   0   0  13  105.60    0.68
   0   0  14  613.90    4.90
   0   0  15  36.320    0.63
   0   1   0  1728.7    3.50
   0   1   1  330.20    1.30
   0   1   2  925.60    2.00
   0   1   3   6.830    0.09
   0   1   4   7.900    0.11
   0   1   5 0.26000    0.07
   0   1   6 0.42000    0.08
   0   1   8  125.70    0.49
   0   1   9  85.040    0.43
   0   1  10  68.670    0.39
   0   1  11  115.80    0.49
   0   1  12  106.20    0.41
   0   1  13  15.840    0.20
   0   1  14  312.60    1.70
   0   1  15  655.70    2.50
   0   1  16  119.10    1.30
   0   1  17  38.710    0.87
   0   2   0  381.66    0.65
   0   2   1  8657.8   38.00
   0   2   2  666.09    1.00
   0   2   3  27.190    0.21
   0   2   4  919.59    2.30
   0   2   5  211.98    0.42
   0   2   6  374.00    0.75
   0   2   7  376.10    0.73
   0   2   8  911.97    1.80
   0   2   9   3.470    0.08
   0   2  10  64.800    0.32
   0   2  11  296.10    0.92
   0   2  13  255.80    1.20
   0   2  14  52.610    0.63
   0   2  15  320.70    1.90
   0   2  16 0.84000    0.22
   0   2  17 0.95000    0.31
   0   2  18  21.250    0.57
   0   2  19   2.030    0.43
   0   3   0  703.55    1.30
   0   3   1  152.03    0.48
   0   3   2  10.910    0.11
   0   3   3  24.570    0.24
   0   3   4  188.31    0.45
   0   3   5  602.25    1.20
   0   3   6  89.250    0.39
   0   3   7   4.330    0.11
   0   3   8   1.930    0.09
   0   3   9   5.200    0.13
   0   3  10  50.510    0.37
   0   3  11  321.00    0.83
   0   3  12   2.640    0.12
   0   3  13 0.80000    0.16
   0   3  14  22.700    0.29
   0   3  15  90.400    0.85
   0   3  16   7.340    0.25
   0   3  17  62.250    1.00
   0   3  18   3.950    0.31
   0   3  19  19.970    1.20
   0   3  20   2.720    0.69
   0   3  21  46.990    1.80
   0   4   0  82.020    0.31
   0   4   1  26.160    0.29
   0   4   2  286.86    0.61
   0   4   3  516.40    1.20
   0   4   4  13.520    0.13
   0   4   5 0.29000    0.09
   0   4   6  27.400    0.30
   0   4   7  386.29    0.85
   0   4   8  312.70    0.71
   0   4   9  1310.0    2.80
   0   4  10  51.880    0.37
   0   4  11   5.130    0.13
   0   4  12   8.690    0.19
   0   4  13   4.630    0.14
   0   4  14  12.330    0.21
   0   4  15  59.150    0.60
   0   4  16  130.00    1.10
   0   4  17   4.500    0.49
   0   4  19  28.250    0.45
   0   4  20  97.240    1.60
   0   4  21  53.070    3.00
   0   4  22  44.320    1.90
   0   5   0  119.08    0.48
   0   5   1  219.39    0.56
   0   5   2  218.05    0.54
   0   5   3  232.90    0.65
   0   5   4  359.46    0.94
   0   5   5  21.400    0.18
   0   5   6  66.410    0.37
   0   5   7   6.240    0.13
   0   5   8  237.50    0.69
   0   5   9  166.00    0.57
   0   5  10  12.930    0.15
   0   5  11  11.030    0.14
   0   5  12  23.660    0.23
   0   5  13  20.440    0.26
   0   5  14  13.040    0.18
   0   5  15  39.880    0.72
   0   5  16   3.130    0.24
   0   5  18   7.100    0.34
   0   5  19  28.040    0.57
   0   5  20   4.510    0.49
   0   5  21   9.840    1.60
   0   5  22  10.590    1.60
   0   5  23  101.60    4.00
   0   6   0  153.30    0.60
   0   6   1   2.190    0.13
   0   6   2  203.90    0.69
   0   6   3  15.740    0.17
   0   6   4  189.80    0.72
   0   6   5  20.040    0.18
   0   6   6  15.400    0.20
   0   6   7   2.380    0.13
   0   6   8  311.20    0.98
   0   6   9  1668.0    3.20
   0   6  10  1269.0    3.30
   0   6  11  54.680    0.41
   0   6  13  93.970    0.48
   0   6  14  41.920    0.41
   0   6  15  24.530    0.42
   0   6  16   3.180    0.28
   0   6  18  139.70    1.70
   0   6  19   7.040    0.49
   0   6  20  60.270    2.00
   0   6  21  20.070    0.81
   0   6  23  54.620    2.30
   0   6  24  120.30    3.50
   0   6  25   7.930    1.90
   0   6  26  12.140    1.80
   0   7   0  16.350    0.18
   0   7   1  16.680    0.20
   0   7   2  102.80    0.51
   0   7   3  93.400    0.48
   0   7   4  67.460    0.47
   0   7   5  41.080    0.44
   0   7   6  96.420    0.47
   0   7   7  26.080    0.27
   0   7   8  569.70    1.40
   0   7   9  376.70    1.50
   0   7  10  136.20    0.65
   0   7  11  229.10    0.87
   0   7  12  28.390    0.32
   0   7  13  12.420    0.24
   0   7  14   6.590    0.24
   0   7  16   1.590    0.33
   0   7  17  12.280    0.32
   0   7  18   3.820    0.35
   0   7  19  11.970    0.54
   0   7  20  38.710    1.50
   0   7  23  85.940    3.90
   0   7  24  179.10    5.10
   0   7  25  56.020    2.50
   0   7  26  49.620    2.40
   0   8   0  53.960    0.47
   0   8   1  15.580    0.19
   0   8   2  138.40    0.66
   0   8   3  22.810    0.30
   0   8   4  168.90    0.73
   0   8   5  75.520    0.49
   0   8   7  31.400    0.30
   0   8   8  159.30    0.75
   0   8   9   1.490    0.15
   0   8  10  94.040    0.59
   0   8  11   9.110    0.20
   0   8  12  26.860    0.25
   0   8  13  30.370    0.28
   0   8  14  33.320    0.42
   0   8  15  92.710    1.20
   0   8  16 0.88000    0.28
   0   8  17  21.990    0.49
   0   8  18  39.700    1.00
   0   8  19  62.570    4.10
   0   8  20  39.990    1.10
   0   8  23  10.950    2.10
   0   8  25  128.60    6.30
   0   8  26  22.870    2.20
   0   9   0  27.920    0.24
   0   9   2  13.920    0.22
   0   9   3  140.80    0.80
   0   9   4  12.680    0.21
   0   9   5  10.780    0.22
   0   9   6  26.540    0.29
   0   9   7  41.460    0.49
   0   9   8  16.760    0.27
   0   9   9 0.60000    0.19
   0   9  10  144.50    0.90
   0   9  11  45.600    0.44
   0   9  12   5.050    0.19
   0   9  13  62.240    0.78
   0   9  14   5.330    0.25
   0   9  15  39.210    0.57
   0   9  16  99.550    1.30
   0   9  17   8.510    0.67
   0   9  18   4.140    0.75
   0   9  19  35.630    1.20
   0   9  21  58.690    1.50
   0   9  22  41.840    1.70
   0   9  24  46.060    3.30
   0   9  27  10.550    2.20
   0  10   0  88.790    0.63
   0  10   1  66.680    0.54
   0  10   2  53.010    0.55
   0  10   3   9.030    0.20
   0  10   4  225.20    1.40
   0  10   6   9.780    0.20
   0  10   7   2.190    0.20
   0  10   8  179.50    1.20
   0  10   9  15.710    0.26
   0  10  10  49.640    0.56
   0  10  11  38.660    0.49
   0  10  12   2.610    0.24
   0  10  13  224.60    1.70
   0  10  14   1.550    0.37
   0  10  16  20.250    0.54
   0  10  18  63.010    4.20
   0  10  19  11.970    0.90
   0  10  20   5.330    0.60
   0  10  22  18.710    1.40
   0  10  23   2.730    0.85
   0  10  24  20.850    1.40
   0  10  25  43.460    5.30
   0  10  26  25.020    0.98
   0  10  29   7.510    2.00
   0  10  30  20.380    2.00
   0  11   0  97.990    0.96
   0  11   1   5.760    0.28
   0  11   2  175.30    1.70
   0  11   4  184.40    1.90
   0  11   5  141.60    1.10
   0  11   6  52.800    0.71
   0  11   7  17.610    0.34
   0  11   9  12.040    0.28
   0  11  10   1.630    0.27
   0  11  11   4.640    0.43
   0  11  12  204.90    1.80
   0  11  14   6.950    0.50
   0  11  15  63.300    1.30
   0  11  16   3.350    0.60
   0  11  17   4.580    0.67
   0  11  18  187.60    3.10
   0  11  19  28.810    1.30
   0  11  21   2.510    0.65
   0  11  22   5.540    0.92
   0  11  23  33.370    3.00
   0  11  24  63.630    3.10
   0  11  26   7.180    0.92
   0  11  28  16.220    2.20
   0  12   1  170.30    1.90
   0  12   2  64.430    1.30
   0  12   3  262.00    2.70
   0  12   4  65.860    1.20
   0  12   5  187.90    1.70
   0  12   6   2.750    0.33
   0  12   8  154.50    2.00
   0  12   9  51.520    1.00
   0  12  10   8.200    0.43
   0  12  11  18.090    0.43
   0  12  12  42.540    0.60
   0  12  14  43.470    0.76
   0  12  15  47.530    1.20
   0  12  16   2.250    0.37
   0  12  17   9.750    0.45
   0  12  18   9.400    0.60
   0  12  19  144.20    3.70
   0  12  20  151.00    3.00
   0  12  21  12.150    0.99
   0  12  22   8.820    1.90
   0  12  26   8.150    1.90
   0  12  28  13.630    0.92
   0  13   1  14.670    0.46
   0  13   3  154.10    3.20
   0  13   6  25.150    0.86
   0  13   7   3.960    0.39
   0  13   8   8.840    0.40
   0  13  10  14.470    0.45
   0  13  11   7.260    0.41
   0  13  12  10.710    0.46
   0  13  13  27.910    0.66
   0  13  14  37.130    0.63
   0  13  15   2.350    0.38
   0  13  16  33.830    1.20
   0  13  17  118.10    4.00
   0  13  18   1.980    0.57
   0  13  19  44.320    0.98
   0  13  20  118.90    3.10
   0  13  21   3.750    0.69
   0  13  22   4.260    0.54
   0  13  23  13.340    3.30
   0  13  25   2.020    0.64
   0  13  32   8.470    1.40
   0  14   0  66.650    1.30
   0  14   2  26.500    0.57
   0  14   3  91.460    3.00
   0  14   4  21.530    0.61
   0  14   5  89.850    2.10
   0  14   6  11.650    0.49
   0  14   7   2.390    0.53
   0  14   8  10.810    0.64
   0  14   9  36.540    0.85
   0  14  10  30.010    0.57
   0  14  11  22.970    0.75
   0  14  13  32.500    0.67
   0  14  14  10.070    0.43
   0  14  17  34.660    0.68
   0  14  19  12.610    0.81
   0  14  20  10.290    0.98
   0  14  21   3.860    0.60
   0  14  22   6.310    0.65
   0  14  23   6.400    0.92
   0  14  25  13.700    2.10
   0  14  27   4.330    1.10
   0  14  28   6.490    0.78
   0  15   2  41.680    0.78
   0  15   3   8.160    0.49
   0  15   5   5.430    0.69
   0  15   6  47.480    1.50
   0  15   7  62.010    1.00
   0  15   9   2.500    0.53
   0  15  11  83.800    1.60
   0  15  12  26.050    1.60
   0  15  13   2.300    0.64
   0  15  14   4.900    0.45
   0  15  15  13.470    0.89
   0  15  16  18.750    0.67
   0  15  17   8.700    0.58
   0  15  19  22.600    0.92
   0  15  20  15.570    0.92
   0  15  21  32.910    1.40
   0  15  25   9.220    1.10
   0  16   0  10.990    0.47
   0  16   1  37.140    1.30
   0  16   2   1.530    0.45
   0  16   3  12.940    0.50
   0  16   4   5.140    0.68
   0  16   5   8.280    0.58
   0  16   6   2.210    0.57
   0  16   8  26.180    0.76
   0  16   9  11.490    0.53
   0  16  10  24.560    0.60
   0  16  11   1.780    0.49
   0  16  13  24.210    0.57
   0  16  14  19.950    0.74
   0  16  15   7.500    0.49
   0  16  17   3.330    0.61
   0  16  18   3.800    0.53
   0  16  19  19.740    0.78
   0  16  22   8.550    0.69
   0  16  23  12.400    0.85
   0  16  25   3.810    0.71
   0  16  26   5.970    0.64
   0  17   0   1.860    0.55
   0  17   1   2.640    0.53
   0  17   2  12.870    0.70
   0  17   4   3.490    0.58
   0  17   6  22.280    0.68
   0  17   7  28.440    0.79
   0  17   8   3.700    0.67
   0  17   9  10.530    0.94
   0  17  10   3.000    0.49
   0  17  11  18.790    0.66
   0  17  12  66.100    1.70
   0  17  13  12.430    0.75
   0  17  14  10.620    0.57
   0  17  15  16.410    0.63
   0  17  16  17.260    0.49
   0  17  17   6.090    0.90
   0  17  18  14.890    0.63
   0  17  19  14.030    0.57
   0  17  22  22.160    0.87
   0  17  24   8.520    0.64
   0  17  27   3.750    0.55
   0  18   0   1.970    0.37
   0  18   1   4.930    0.53
   0  18   2  46.440    0.78
   0  18   4   1.280    0.42
   0  18   7  13.470    0.73
   0  18   8   3.880    0.49
   0  18   9   3.660    0.50
   0  18  10   6.560    0.60
   0  18  11   2.170    0.42
   0  18  12  17.620    0.87
   0  18  13  21.710    0.65
   0  18  14  13.930    0.76
   0  18  15  31.880    0.68
   0  18  16   1.980    0.49
   0  18  17   2.210    0.49
   0  18  18   3.820    0.76
   0  18  19   2.120    0.42
   0  18  20   2.480    0.50
   0  18  21   3.000    0.57
   0  18  23   3.660    0.55
   0  18  24   1.500    0.38
   0  19   1   4.470    0.41
   0  19   2   3.780    0.50
   0  19   3   2.190    0.38
   0  19   4   5.340    0.47
   0  19   5  18.660    0.47
   0  19   9  28.870    0.69
   0  19  10   2.840    0.42
   0  19  11   8.660    0.60
   0  19  12  22.840    0.88
   0  19  13  25.790    0.72
   0  19  15   5.060    1.50
   0  19  18   5.770    0.56
   0  19  19   1.110    0.33
   0  19  20   2.590    0.41
   0  20   0  27.750    0.98
   0  20   1   4.070    0.53
   0  20   2   4.980    0.44
   0  20   8  15.490    0.45
   0  20   9  12.390    0.61
   0  20  10  14.280    0.45
   0  20  12  18.270    0.94
   0  20  13   2.490    0.55
   0  20  15  14.920    0.54
   0  20  18   2.410    0.51
   0  21   6  19.870    0.78
   0  21   7   8.950    0.72
   0  21   8   8.440    0.63
   0  21   9   5.580    0.50
   0  21  10   3.370    0.47
   0  21  11   5.310    0.59
   0  21  12   9.540    0.95
   1 -19   2   7.210    0.42
   1 -19   3  20.490    0.76
   1 -19   4   2.220    0.57
   1 -19   5  14.410    0.58
   1 -18   2  12.880    0.63
   1 -18   4   8.140    0.65
   1 -18   6   3.380    0.70
   1 -18   8  13.650    1.20
   1 -17   1   7.260    0.73
   1 -17   2   4.810    0.45
   1 -17   4  15.590    0.75
   1 -17   8   5.910    1.50
   1 -17   9  11.190    1.80
   1 -17  10   9.390    1.70
   1 -17  11   5.200    1.40
   1 -16   1   9.690    0.46
   1 -16   3  28.160    0.80
   1 -16   5   5.400    0.78
   1 -16   8   7.190    0.64
   1 -16  10   9.450    1.80
   1 -16  13  64.160    4.40
   1 -16  14  25.860    1.70
   1 -15   1   3.830    0.49
   1 -15   2  22.400    0.76
   1 -15   3   1.590    0.37
   1 -15   4  19.430    0.75
   1 -15   5  11.090    0.65
   1 -15   6  12.730    1.10
   1 -15   9  36.740    2.30
   1 -15  10   7.070    0.99
   1 -15  11   5.770    1.70
   1 -15  16   5.530    1.50
   1 -15  17  18.130    1.60
   1 -14   1  27.220    0.65
   1 -14   3  88.440    1.90
   1 -14   4   3.240    0.64
   1 -14   8   2.590    0.85
   1 -14  10  13.280    2.00
   1 -14  11   9.910    1.10
   1 -14  12  11.420    1.90
   1 -14  13   6.930    1.80
   1 -13   3  141.70    2.10
   1 -13   4   1.400    0.39
   1 -13   5   5.370    0.60
   1 -13   7   2.370    0.64
   1 -13   8  22.660    1.00
   1 -13   9   3.810    0.85
   1 -13  11   8.730    0.98
   1 -13  12  13.390    0.92
   1 -13  13  13.980    1.90
   1 -13  14   5.720    1.90
   1 -13  21  10.850    1.30
   1 -12   1  30.980    0.60
   1 -12   2  66.750    1.10
   1 -12   3   5.420    0.42
   1 -12   5  107.60    1.80
   1 -12   7  53.720    1.10
   1 -12  11  38.600    1.10
   1 -12  12   4.860    0.69
   1 -12  14   2.480    0.60
   1 -12  16  27.020    1.30
   1 -12  21   4.390    1.40
   1 -11   1  27.570    0.47
   1 -11   2  18.680    0.41
   1 -11   3   1.220    0.33
   1 -11   5   6.170    0.39
   1 -11   6   6.010    0.53
   1 -11   7  18.140    0.53
   1 -11   8  266.20    3.70
   1 -11   9  204.00    4.60
   1 -11  11  126.70    2.60
   1 -11  12  19.910    0.67
   1 -11  13   3.180    0.64
   1 -11  15  18.100    2.00
   1 -11  21  13.520    1.70
   1 -10   2 0.90000    0.28
   1 -10   3   3.820    0.30
   1 -10   4  79.850    0.94
   1 -10   5   1.010    0.28
   1 -10   6  23.220    0.36
   1 -10   7   9.690    0.58
   1 -10   8  210.90    2.80
   1 -10   9  71.030    2.40
   1 -10  10  130.20    4.80
   1 -10  11  28.700    0.85
   1 -10  12  30.780    1.30
   1 -10  17  28.750    1.20
   1  -9   1 0.75000    0.16
   1  -9   2  15.510    0.24
   1  -9   3   1.010    0.21
   1  -9   4  72.520    0.77
   1  -9   6  88.710    0.85
   1  -9   8   1.650    0.38
   1  -9   9  57.680    1.20
   1  -9  10  98.550    2.00
   1  -9  11  23.730    0.95
   1  -9  12  92.720    2.20
   1  -9  13  101.40    2.60
   1  -9  14  27.410    0.75
   1  -9  16  116.80    3.90
   1  -8   1   1.270    0.14
   1  -8   3  275.90    1.20
   1  -8   4  66.300    0.58
   1  -8   5  139.70    1.00
   1  -8   6   4.940    0.20
   1  -8   7  67.370    0.78
   1  -8   8   7.300    0.25
   1  -8   9   8.870    0.61
   1  -8  10   3.910    0.43
   1  -8  11  99.910    2.50
   1  -8  12  41.210    1.20
   1  -8  13  17.380    0.75
   1  -8  15   5.370    0.64
   1  -8  17  25.780    1.90
   1  -7   1  75.890    0.45
   1  -7   2  17.520    0.18
   1  -7   3  32.390    0.29
   1  -7   4  366.10    1.50
   1  -7   5  59.070    0.56
   1  -7   6  109.70    0.80
   1  -7   7  13.610    0.24
   1  -7   8  20.020    0.23
   1  -7  10  48.700    0.94
   1  -7  11  116.40    1.80
   1  -7  12  156.80    2.00
   1  -7  13  17.190    0.45
   1  -7  15  12.970    0.69
   1  -7  16  13.540    1.90
   1  -7  17  110.40    3.20
   1  -6   1  75.190    0.43
   1  -6   2  118.70    0.55
   1  -6   3  740.30    2.40
   1  -6   4  89.150    0.67
   1  -6   6  14.930    0.19
   1  -6   7   1.660    0.17
   1  -6   8  13.410    0.26
   1  -6   9  42.250    0.33
   1  -6  10   5.440    0.25
   1  -6  11  165.30    1.40
   1  -6  12   5.380    0.53
   1  -6  13  13.040    0.32
   1  -6  14  47.070    1.20
   1  -6  15  98.300    2.70
   1  -6  16   8.640    0.78
   1  -6  17  31.440    1.10
   1  -6  18   8.270    1.80
   1  -6  19  25.410    2.00
   1  -6  20  23.660    2.00
   1  -5   1  31.100    0.32
   1  -5   2  29.010    0.30
   1  -5   3  173.80    0.68
   1  -5   4  431.60    1.70
   1  -5   5  1846.0    7.70
   1  -5   6  338.90    1.40
   1  -5   7  184.10    0.76
   1  -5   8  16.450    0.27
   1  -5   9   7.040    0.16
   1  -5  10 0.81000    0.14
   1  -5  11  97.400    1.10
   1  -5  12   1.950    0.29
   1  -5  13   3.640    0.49
   1  -5  14   2.410    0.46
   1  -5  15  34.840    0.81
   1  -5  16   9.630    0.78
   1  -5  17  24.520    1.80
   1  -5  18  373.90    5.70
   1  -5  19  123.10    4.40
   1  -4   1  179.64    0.55
   1  -4   2   1.800    0.11
   1  -4   3  64.010    0.28
   1  -4   4  94.440    0.38
   1  -4   5  28.080    0.32
   1  -4   6  27.650    0.29
   1  -4   7  25.660    0.29
   1  -4   8  31.240    0.30
   1  -4   9  37.720    0.41
   1  -4  10  45.890    0.35
   1  -4  11  11.960    0.19
   1  -4  12  30.240    0.46
   1  -4  15  73.850    1.20
   1  -4  16   6.150    0.54
   1  -4  17   5.290    0.70
   1  -4  18  121.10    3.90
   1  -4  19  365.80    7.10
   1  -3   1  381.53    0.79
   1  -3   2  24.890    0.27
   1  -3   3 0.31000    0.08
   1  -3   4  47.380    0.24
   1  -3   5  495.09    1.10
   1  -3   6  185.50    0.56
   1  -3   7  375.40    1.00
   1  -3   8  64.250    0.35
   1  -3   9   3.670    0.10
   1  -3  10   7.440    0.12
   1  -3  11   1.390    0.14
   1  -3  12   8.990    0.19
   1  -3  13  48.670    0.78
   1  -3  14  41.940    1.20
   1  -3  16  99.400    1.60
   1  -3  17   9.850    0.64
   1  -3  18  10.510    1.30
   1  -2   1   5.860    0.08
   1  -2   2  351.69    0.69
   1  -2   3  3422.9    7.20
   1  -2   4  168.55    0.36
   1  -2   5  1969.9    3.70
   1  -2   6  667.90    1.60
   1  -2   7  311.30    0.66
   1  -2   8  225.50    0.50
   1  -2   9 0.56000    0.07
   1  -2  10   5.160    0.12
   1  -2  11   5.190    0.14
   1  -2  12  90.370    0.45
   1  -2  13  271.70    1.70
   1  -2  16  43.550    0.94
   1  -1   1  172.35    0.42
   1  -1   2   9.590    0.12
   1  -1   3  487.15    0.94
   1  -1   4  392.96    0.90
   1  -1   5  730.16    2.00
   1  -1   6  530.56    1.00
   1  -1   7   2.470    0.07
   1  -1   8  120.70    0.32
   1  -1   9  16.650    0.18
   1  -1  11  17.740    0.20
   1  -1  12   4.220    0.17
   1  -1  13  107.20    0.61
   1  -1  14  75.440    0.53
   1  -1  15  61.640    0.85
   1  -1  17   6.320    0.93
   1   0   0  77.220    0.35
   1   0   1  98.730    0.35
   1   0   2  1228.9    2.40
   1   0   3  191.29    0.43
   1   0   4  2534.7    6.40
   1   0   5  759.07    1.60
   1   0   6  2818.8    6.80
   1   0   7  256.47    0.53
   1   0   8  347.08    0.73
   1   0   9  70.890    0.33
   1   0  10  373.40    1.10
   1   0  11   2.510    0.09
   1   0  12  56.710    0.39
   1   0  13  317.20    0.93
   1   0  14 0.67000    0.16
   1   0  15  17.570    0.36
   1   0  16  15.830    0.94
   1   1   0  426.16    0.90
   1   1   1  583.71    1.20
   1   1   2  649.48    1.30
   1   1   3  373.34    0.87
   1   1   4  878.78    1.80
   1   1   5  13.390    0.13
   1   1   6  90.310    0.26
   1   1   7  1287.9    2.80
   1   1   8   7.200    0.15
   1   1   9  269.68    0.57
   1   1  10  156.60    0.44
   1   1  11  376.10    0.92
   1   1  13  51.770    0.35
   1   1  14  880.00    4.80
   1   1  15   8.310    0.27
   1   1  16  61.320    0.85
   1   1  17  72.080    1.00
   1   2   0  17.340    0.27
   1   2   1  694.73    1.00
   1   2   2  237.00    0.46
   1   2   3  714.10    1.20
   1   2   4  973.30    2.00
   1   2   5  1259.9    2.20
   1   2   6  271.80    0.51
   1   2   7  120.55    0.46
   1   2   8  43.620    0.24
   1   2   9  17.040    0.20
   1   2  10   2.710    0.09
   1   2  11  96.280    0.45
   1   2  12   1.490    0.13
   1   2  13  65.390    0.43
   1   2  14  733.30    4.10
   1   2  15  50.200    0.57
   1   2  16   5.300    0.30
   1   2  17  18.240    0.54
   1   2  18   2.830    0.44
   1   2  19  23.840    0.75
   1   3   0  6631.9   19.00
   1   3   1   1.170    0.11
   1   3   2  57.070    0.31
   1   3   3   4.070    0.09
   1   3   4  1325.8    2.10
   1   3   5   3.550    0.09
   1   3   7  2914.9    3.80
   1   3   8  144.43    0.37
   1   3   9  76.310    0.33
   1   3  10  66.130    0.34
   1   3  11  65.450    0.35
   1   3  12  27.220    0.28
   1   3  13   3.400    0.16
   1   3  14  128.20    0.61
   1   3  15   3.320    0.18
   1   3  16  123.00    1.30
   1   3  17  128.70    1.10
   1   3  18   3.910    1.30
   1   3  19  38.860    1.00
   1   3  20   7.590    0.52
   1   3  21   3.400    0.59
   1   4   0  17.110    0.17
   1   4   1  1158.9    2.40
   1   4   2  193.50    0.61
   1   4   3  593.85    1.30
   1   4   4  108.79    0.31
   1   4   5  143.46    0.41
   1   4   6  597.08    1.10
   1   4   7  120.20    0.35
   1   4   8  43.940    0.31
   1   4   9  87.660    0.38
   1   4  10 0.62000    0.11
   1   4  11  160.00    0.52
   1   4  12  258.20    1.00
   1   4  13  31.670    0.34
   1   4  14  29.800    0.31
   1   4  15  734.60    2.70
   1   4  16  27.110    0.38
   1   4  17  54.870    0.82
   1   4  18  16.670    0.34
   1   4  19  15.200    0.42
   1   4  20  13.110    0.69
   1   4  21   5.070    1.50
   1   4  22  24.860    1.60
   1   4  23  43.470    1.90
   1   5   0  39.170    0.33
   1   5   1  931.76    1.60
   1   5   2  484.90    0.98
   1   5   3  74.000    0.36
   1   5   4  153.68    0.48
   1   5   5  526.10    1.00
   1   5   7  99.990    0.44
   1   5   8  73.730    0.42
   1   5   9  100.80    0.45
   1   5  10  196.30    0.80
   1   5  11   1.430    0.12
   1   5  12  108.00    0.43
   1   5  13  129.00    0.65
   1   5  14  18.450    0.29
   1   5  15  70.310    0.56
   1   5  16   2.360    0.23
   1   5  17   1.730    0.28
   1   5  18  122.70    1.10
   1   5  19  26.870    0.86
   1   5  20   4.010    0.46
   1   6   0  43.450    0.37
   1   6   1  58.040    0.41
   1   6   2  123.10    0.59
   1   6   3  11.870    0.24
   1   6   4  29.030    0.36
   1   6   5  354.50    0.90
   1   6   6  160.90    0.51
   1   6   7  165.30    0.64
   1   6   8  31.230    0.35
   1   6   9  48.650    0.41
   1   6  10   2.010    0.14
   1   6  11  86.430    0.45
   1   6  12  59.240    0.42
   1   6  13  22.350    0.21
   1   6  14 0.96000    0.17
   1   6  15  23.810    0.29
   1   6  16  182.40    1.40
   1   6  17  49.350    0.80
   1   6  18  124.50    1.70
   1   6  19  45.340    0.82
   1   6  20  31.090    0.90
   1   6  21  40.600    1.10
   1   6  22  53.140    3.50
   1   6  23  178.00    6.40
   1   7   0  53.960    0.39
   1   7   1  219.90    0.71
   1   7   2  81.150    0.43
   1   7   3  205.00    0.63
   1   7   4  51.600    0.40
   1   7   5  22.350    0.19
   1   7   6  116.10    0.50
   1   7   7  327.90    1.20
   1   7   8   1.570    0.14
   1   7   9  98.330    0.51
   1   7  10  221.80    0.83
   1   7  11  46.140    0.41
   1   7  12  100.30    0.56
   1   7  13  97.170    0.59
   1   7  14  141.00    0.70
   1   7  15  27.290    0.34
   1   7  16  69.130    0.88
   1   7  17  28.140    0.53
   1   7  19  15.460    0.55
   1   7  20  79.080    3.80
   1   7  21  35.920    1.70
   1   7  22  10.270    0.85
   1   7  23  115.30    5.10
   1   7  24   7.220    2.00
   1   8   0   1.700    0.13
   1   8   1  28.510    0.22
   1   8   2  182.80    0.71
   1   8   3 0.65000    0.14
   1   8   4 0.98000    0.15
   1   8   5   5.100    0.16
   1   8   6  79.010    0.56
   1   8   7  26.970    0.23
   1   8   8  79.700    0.52
   1   8   9  55.440    0.66
   1   8  10  127.10    0.72
   1   8  11   5.580    0.16
   1   8  12   9.550    0.21
   1   8  13  148.40    0.90
   1   8  14  12.670    0.25
   1   8  16  14.880    0.39
   1   8  17  30.750    0.53
   1   8  18   2.990    0.46
   1   8  20  42.260    3.30
   1   8  21  14.100    0.92
   1   8  22  151.60    5.40
   1   8  23  191.50    5.10
   1   8  24  24.570    2.20
   1   9   0  300.90    1.30
   1   9   1  74.960    0.50
   1   9   2  584.40    2.30
   1   9   3  34.600    0.27
   1   9   4  67.120    0.57
   1   9   5  114.00    0.66
   1   9   6   4.120    0.15
   1   9   7  60.590    0.55
   1   9   8  84.050    0.58
   1   9   9  492.80    1.70
   1   9  10  70.690    0.59
   1   9  11  31.130    0.28
   1   9  12   6.570    0.22
   1   9  13  28.170    0.36
   1   9  14  10.970    0.28
   1   9  15  10.740    0.27
   1   9  16  26.340    0.36
   1   9  17  142.10    1.80
   1   9  18  36.750    0.75
   1   9  21   6.410    1.60
   1   9  22  30.110    1.60
   1   9  24   6.190    0.85
   1   9  25  10.730    2.20
   1  10   0   5.530    0.24
   1  10   1  22.630    0.28
   1  10   2  10.500    0.20
   1  10   3   1.120    0.17
   1  10   4  14.140    0.23
   1  10   5   9.990    0.19
   1  10   6   5.740    0.18
   1  10   7 0.78000    0.17
   1  10   8  10.150    0.22
   1  10   9  12.340    0.23
   1  10  10  70.920    0.63
   1  10  11  196.30    1.50
   1  10  12   6.430    0.26
   1  10  13   1.730    0.26
   1  10  14   3.600    0.28
   1  10  15  11.280    0.37
   1  10  16  18.310    0.39
   1  10  17   2.420    0.57
   1  10  18  151.90    3.20
   1  10  19   3.260    0.50
   1  10  20   4.710    0.87
   1  10  22  14.350    1.70
   1  10  23  29.050    1.10
   1  10  24  150.20    6.60
   1  10  26   6.700    1.10
   1  11   0   7.090    0.32
   1  11   1  20.990    0.38
   1  11   2  128.90    1.00
   1  11   3  60.210    0.75
   1  11   4  108.70    1.00
   1  11   5  18.170    0.27
   1  11   6  87.600    0.85
   1  11   7  37.410    0.42
   1  11   8  41.660    0.67
   1  11   9   7.800    0.32
   1  11  10  52.600    0.85
   1  11  12  14.060    0.35
   1  11  13  13.420    0.39
   1  11  14   1.480    0.46
   1  11  15  14.090    0.53
   1  11  18   5.190    0.69
   1  11  20  47.650    1.30
   1  11  21   2.870    0.67
   1  11  22   7.320    1.30
   1  11  24  10.770    1.70
   1  11  26   3.740    0.99
   1  12   0   7.350    0.57
   1  12   1   8.450    0.37
   1  12   2  163.60    1.50
   1  12   4  262.20    2.20
   1  12   5  121.30    1.30
   1  12   6   1.900    0.31
   1  12   7  57.630    0.95
   1  12   8   3.240    0.37
   1  12   9   2.300    0.38
   1  12  10   8.760    0.35
   1  12  11  15.600    0.41
   1  12  12  19.860    0.57
   1  12  13  50.280    1.10
   1  12  14   4.710    0.42
   1  12  16  237.00    2.40
   1  12  17  39.950    0.98
   1  12  18  19.020    0.69
   1  12  19  71.180    2.90
   1  12  21   7.240    0.69
   1  12  22  11.120    1.70
   1  12  23   7.290    1.50
   1  12  24  12.210    0.99
   1  12  26  15.130    2.40
   1  13   0   1.290    0.38
   1  13   1  50.550    0.67
   1  13   2   8.170    0.39
   1  13   3   9.490    0.57
   1  13   4  15.210    0.40
   1  13   5  236.60    2.90
   1  13   6  35.770    0.60
   1  13   7  46.340    0.60
   1  13   8  28.160    0.50
   1  13  10  10.350    0.36
   1  13  11  37.190    0.57
   1  13  12  104.90    1.40
   1  13  15   8.940    0.72
   1  13  16  65.920    1.50
   1  13  17   4.630    0.42
   1  13  18   1.890    0.45
   1  13  19   9.990    0.75
   1  13  20  42.490    1.00
   1  13  21   5.500    1.20
   1  13  22  32.110    0.90
   1  13  27   2.970    0.85
   1  14   0  18.550    0.70
   1  14   1  14.630    0.49
   1  14   2   5.980    0.49
   1  14   5   9.530    0.46
   1  14   7   5.360    0.54
   1  14   9  12.110    0.39
   1  14  12  22.160    0.47
   1  14  13   9.320    0.65
   1  14  14   4.810    0.53
   1  14  15  67.690    1.40
   1  14  17  80.320    1.90
   1  14  18  18.170    0.70
   1  14  19   2.120    0.55
   1  14  20  47.560    1.60
   1  14  21  13.970    0.81
   1  14  22   4.430    0.69
   1  14  23  43.740    2.30
   1  14  26   8.160    1.50
   1  14  31  62.140    4.10
   1  15   0  26.880    0.85
   1  15   1  21.340    0.67
   1  15   3  71.050    1.80
   1  15   4  30.880    0.60
   1  15   5  111.80    2.40
   1  15   6  26.880    0.73
   1  15   7   9.230    0.43
   1  15   8   2.640    0.49
   1  15  10  69.690    1.10
   1  15  11   3.000    0.45
   1  15  12  65.400    1.10
   1  15  13  32.080    0.90
   1  15  15  57.280    1.40
   1  15  17  35.870    1.10
   1  15  18  83.280    2.50
   1  15  19  14.320    0.70
   1  15  21   2.210    0.69
   1  15  22   5.930    0.69
   1  15  26   9.280    1.50
   1  15  27   3.140    0.71
   1  15  28   8.230    1.60
   1  16   2   3.290    0.69
   1  16   4  14.760    0.67
   1  16   5  55.730    0.98
   1  16   6  11.870    0.70
   1  16   8  40.690    1.20
   1  16   9   5.740    0.70
   1  16  10  17.670    0.61
   1  16  11  18.060    0.75
   1  16  12   1.490    0.42
   1  16  13  11.320    0.58
   1  16  14   5.180    0.46
   1  16  16  17.680    0.67
   1  16  17  12.440    0.63
   1  16  19   2.070    0.49
   1  16  20  29.910    1.60
   1  16  23   4.180    0.71
   1  16  26   3.410    0.71
   1  16  27  18.610    1.20
   1  17   0  48.970    0.83
   1  17   1  32.440    0.68
   1  17   2  10.220    0.75
   1  17   3  20.440    0.65
   1  17   4   4.450    0.65
   1  17   5  16.470    0.80
   1  17   6  24.600    0.85
   1  17   7  32.630    0.82
   1  17   8   2.000    0.60
   1  17   9   7.230    0.85
   1  17  10   2.420    0.57
   1  17  11  19.030    0.57
   1  17  13  25.710    0.89
   1  17  14  11.530    1.00
   1  17  15  13.580    0.53
   1  17  16   6.010    0.54
   1  17  17   1.480    0.45
   1  17  18   4.090    0.49
   1  17  26   6.040    1.80
   1  18   0  53.340    1.10
   1  18   1   7.550    0.55
   1  18   2   5.350    0.64
   1  18   4   4.200    0.64
   1  18   6  14.380    0.63
   1  18   8   7.140    0.58
   1  18  10  25.290    0.92
   1  18  11  16.840    0.57
   1  18  12   8.230    0.80
   1  18  13  21.380    0.76
   1  18  14  56.360    2.20
   1  18  15  74.390    2.30
   1  18  16   5.090    0.60
   1  18  21   5.140    0.45
   1  18  23   3.070    0.54
   1  18  24  17.100    0.70
   1  18  25  11.540    0.92
   1  19   0   6.940    0.58
   1  19   1   3.070    0.45
   1  19   2   3.500    0.45
   1  19   3  14.620    0.49
   1  19   5  10.570    0.45
   1  19   7   5.000    0.60
   1  19   8   1.400    0.45
   1  19  10  46.000    1.30
   1  19  11  16.240    0.80
   1  19  13  23.310    1.40
   1  19  14   1.840    0.49
   1  19  15  62.080    1.40
   1  19  16   5.700    0.55
   1  19  17   4.190    0.54
   1  19  18   2.350    0.55
   1  19  21   4.440    0.75
   1  19  24   1.760    0.44
   1  20   0   6.040    0.57
   1  20   3   8.300    0.54
   1  20   4  32.800    1.30
   1  20   5   9.530    0.45
   1  20   6  10.150    0.57
   1  20   7   3.930    0.44
   1  20   9   7.070    0.78
   1  20  13   4.220    0.49
   1  20  14   3.760    0.61
   1  20  16   8.330    0.36
   1  20  19   3.640    0.44
   1  20  20   2.680    0.58
   1  21   3  10.060    0.47
   1  21   5   4.260    0.75
   1  21   6   1.650    0.33
   1  21   7  12.630    0.56
   1  21  11   1.260    0.42
   1  21  12  15.080    0.55
   1  21  14  13.120    0.69
   2 -19   1   3.430    0.98
   2 -19   2   2.820    0.58
   2 -19   3   7.110    0.67
   2 -19   4   5.660    1.40
   2 -18   2  11.030    0.53
   2 -18   3  11.420    0.55
   2 -18   4  18.460    0.80
   2 -18   5  12.880    0.92
   2 -18   6  12.900    1.70
   2 -17   1  110.50    2.20
   2 -17   2  54.010    1.70
   2 -17   3   1.690    0.41
   2 -17   4   3.480    0.58
   2 -17   6   3.080    0.69
   2 -17   9   9.550    0.58
   2 -17  10  11.770    1.60
   2 -17  11   8.740    1.50
   2 -16   1  43.240    1.20
   2 -16   2  17.350    0.78
   2 -16   3   3.860    0.64
   2 -16   4  12.510    0.63
   2 -16   7   2.920    0.78
   2 -16   9   6.070    1.30
   2 -16  10   3.080    0.71
   2 -16  11  16.410    1.90
   2 -16  12  14.780    1.80
   2 -16  13  14.520    1.70
   2 -15   1   3.950    0.45
   2 -15   2   4.790    0.44
   2 -15   3  23.430    0.65
   2 -15   5   5.620    0.75
   2 -15   6  19.640    1.10
   2 -15   9  14.470    2.20
   2 -15  13  19.070    1.80
   2 -14   1  12.480    0.49
   2 -14   3  12.870    0.53
   2 -14   4   6.460    0.42
   2 -14   6  68.400    1.70
   2 -14   8  34.000    1.00
   2 -14  12  13.280    0.99
   2 -13   1   1.850    0.38
   2 -13   2   2.390    0.45
   2 -13   3   6.650    0.49
   2 -13   4   4.100    0.49
   2 -13   5  20.720    0.67
   2 -13   7  45.530    1.00
   2 -13   8  88.160    2.60
   2 -13   9   3.750    0.87
   2 -13  10  55.980    1.20
   2 -13  12  20.070    0.92
   2 -13  13  12.960    0.92
   2 -13  17   6.750    1.90
   2 -12   1  40.350    0.60
   2 -12   2  46.000    0.78
   2 -12   3  16.270    0.47
   2 -12   4   4.220    0.49
   2 -12   5   6.520    0.42
   2 -12   6  29.820    0.66
   2 -12   7   3.310    0.57
   2 -12   9  106.50    3.30
   2 -12  11   2.130    0.69
   2 -12  12  11.460    0.75
   2 -12  13   8.680    0.75
   2 -12  14  28.450    1.60
   2 -12  17  13.770    2.10
   2 -11   1  31.980    0.47
   2 -11   2  15.750    0.47
   2 -11   3  21.070    0.49
   2 -11   4   4.310    0.35
   2 -11   5   1.960    0.49
   2 -11   7  37.040    1.30
   2 -11   8  34.350    1.20
   2 -11   9  32.090    0.76
   2 -11  10  239.60    4.50
   2 -11  12  19.220    0.75
   2 -11  13   3.290    0.60
   2 -11  14  33.360    1.50
   2 -11  16  14.950    2.00
   2 -11  19  39.280    2.20
   2 -11  21  12.240    1.70
   2 -10   1  39.520    0.49
   2 -10   2  27.280    0.40
   2 -10   3  48.830    0.86
   2 -10   4   8.240    0.28
   2 -10   5  101.20    1.10
   2 -10   7   5.550    0.38
   2 -10   8  20.760    0.75
   2 -10   9   8.240    0.75
   2 -10  10  336.40    3.90
   2 -10  11  19.870    1.10
   2 -10  12  23.580    1.90
   2 -10  17   4.530    0.85
   2 -10  20  15.810    2.00
   2 -10  21  38.550    2.10
   2  -9   1  80.940    0.67
   2  -9   2   6.470    0.23
   2  -9   3  16.970    0.26
   2  -9   4   4.570    0.28
   2  -9   5  15.510    0.44
   2  -9   6  95.430    0.95
   2  -9   7   2.520    0.27
   2  -9   8   3.020    0.31
   2  -9   9  100.70    2.30
   2  -9  11   7.150    0.49
   2  -9  12  53.550    1.20
   2  -9  14   3.530    0.55
   2  -9  15  20.850    1.10
   2  -9  16  49.640    2.60
   2  -9  20   9.050    1.90
   2  -8   1  241.00    1.10
   2  -8   2  220.90    1.30
   2  -8   3  31.760    0.43
   2  -8   4  39.990    0.46
   2  -8   5   5.870    0.20
   2  -8   6   4.600    0.22
   2  -8   7 0.81000    0.23
   2  -8   8  24.630    0.32
   2  -8   9   5.860    0.33
   2  -8  10   3.500    0.50
   2  -8  11   4.560    0.55
   2  -8  12   5.240    0.54
   2  -8  13  14.510    0.65
   2  -8  14   6.870    0.55
   2  -8  15  38.560    1.20
   2  -8  18  49.010    2.50
   2  -7   1  38.330    0.41
   2  -7   3  230.10    1.10
   2  -7   4  27.410    0.27
   2  -7   5  18.690    0.27
   2  -7   7  14.190    0.27
   2  -7   8  236.20    1.30
   2  -7   9  13.010    0.28
   2  -7  10  188.00    2.00
   2  -7  11   1.380    0.36
   2  -7  12  23.420    0.58
   2  -7  14  32.620    0.67
   2  -7  16  47.840    2.30
   2  -7  17  104.10    4.40
   2  -7  21  41.940    2.20
   2  -6   1  18.040    0.20
   2  -6   2  250.60    0.85
   2  -6   3  488.50    1.60
   2  -6   4  460.20    1.70
   2  -6   5  99.490    0.50
   2  -6   6   4.090    0.13
   2  -6   7   2.420    0.18
   2  -6   8  73.700    0.73
   2  -6   9  30.460    0.29
   2  -6  10  29.720    0.44
   2  -6  11  30.850    0.49
   2  -6  13  138.20    1.70
   2  -6  14  18.320    0.54
   2  -6  16  10.570    1.70
   2  -6  17  14.910    0.92
   2  -6  18   6.000    1.70
   2  -6  19  43.280    2.20
   2  -6  21  22.520    1.90
   2  -5   1  313.00    1.10
   2  -5   2  24.300    0.22
   2  -5   3  1361.0    3.90
   2  -5   4  530.00    1.60
   2  -5   5  448.70    1.50
   2  -5   6   1.990    0.12
   2  -5   7  25.210    0.27
   2  -5   8 0.43000    0.13
   2  -5   9  244.00    1.20
   2  -5  10  48.740    0.40
   2  -5  11  204.90    1.60
   2  -5  12  11.210    0.46
   2  -5  13   7.550    0.36
   2  -5  14   1.700    0.43
   2  -5  15   9.700    0.78
   2  -5  16   1.970    0.57
   2  -5  17   7.920    1.60
   2  -5  19  36.320    2.00
   2  -5  20  11.980    1.70
   2  -4   1  381.20    0.82
   2  -4   2  48.250    0.34
   2  -4   3  745.30    1.90
   2  -4   4  350.30    1.10
   2  -4   5  221.50    0.83
   2  -4   6  65.720    0.39
   2  -4   7  10.220    0.14
   2  -4   8  179.40    0.77
   2  -4   9  68.330    0.35
   2  -4  10  98.390    0.49
   2  -4  11  35.600    0.69
   2  -4  12  11.290    0.43
   2  -4  13  21.640    0.63
   2  -4  14  12.190    0.37
   2  -4  15  170.80    5.10
   2  -4  16  22.920    0.70
   2  -4  19  26.370    1.70
   2  -3   1  27.670    0.27
   2  -3   2  21.460    0.22
   2  -3   3  161.10    0.40
   2  -3   4  1358.0    3.50
   2  -3   5   1.030    0.09
   2  -3   6   3.790    0.10
   2  -3   7  99.410    0.46
   2  -3   8  60.140    0.35
   2  -3   9   1.590    0.10
   2  -3  10   1.370    0.10
   2  -3  11  151.00    0.82
   2  -3  12   2.240    0.25
   2  -3  13  11.470    0.31
   2  -3  14   2.470    0.36
   2  -3  15  13.280    0.49
   2  -3  16  39.750    0.98
   2  -3  17   5.970    0.58
   2  -2   1  206.54    0.57
   2  -2   2  113.30    0.44
   2  -2   3  14.450    0.15
   2  -2   4  90.610    0.29
   2  -2   5  311.00    0.73
   2  -2   6  130.50    0.39
   2  -2   7  323.90    0.85
   2  -2   8  119.60    0.56
   2  -2   9  510.60    0.98
   2  -2  10  149.80    0.40
   2  -2  11  202.40    0.81
   2  -2  12  139.40    0.75
   2  -2  13  42.140    0.72
   2  -2  14  89.780    0.86
   2  -2  15  61.820    1.20
   2  -2  16   1.420    0.31
   2  -2  17   3.930    0.45
   2  -1   1  512.88    0.96
   2  -1   2  1354.9    3.30
   2  -1   3  87.800    0.26
   2  -1   4   3.890    0.08
   2  -1   5  18.020    0.18
   2  -1   6  47.480    0.27
   2  -1   7   1.750    0.09
   2  -1   8  37.450    0.23
   2  -1   9  95.960    0.42
   2  -1  10   4.660    0.11
   2  -1  11  21.770    0.26
   2  -1  12  265.70    1.00
   2  -1  13   5.830    0.16
   2  -1  14  22.230    0.37
   2  -1  16  23.920    0.69
   2  -1  17  88.220    2.50
   2  -1  18  17.870    1.30
   2   0   0  12.940    0.14
   2   0   1  307.48    0.57
   2   0   2  278.63    0.62
   2   0   3  463.57    1.20
   2   0   4  188.67    0.48
   2   0   5  75.880    0.27
   2   0   6  257.79    0.56
   2   0   7  311.57    0.78
   2   0   8  638.90    1.20
   2   0   9  26.640    0.20
   2   0  10  109.10    0.46
   2   0  11  21.990    0.32
   2   0  12  495.00    1.30
   2   0  13 0.85000    0.11
   2   0  14  135.40    0.94
   2   0  15  16.450    0.32
   2   0  16  71.850    0.72
   2   0  17  11.930    1.10
   2   0  19  68.100    2.20
   2   1   0  53.910    0.33
   2   1   1  20.660    0.24
   2   1   2  371.39    0.60
   2   1   3 0.83000    0.07
   2   1   4  173.57    0.37
   2   1   5  128.76    0.30
   2   1   6  21.570    0.19
   2   1   7  239.49    0.49
   2   1   8  35.770    0.22
   2   1   9  29.780    0.21
   2   1  10  436.10    1.00
   2   1  11 0.89000    0.11
   2   1  12  735.40    1.70
   2   1  13  853.60    3.20
   2   1  14  13.780    0.24
   2   1  15  148.50    1.20
   2   1  16   1.620    0.47
   2   1  17  107.80    1.10
   2   2   0  67.470    0.29
   2   2   1  447.76    0.83
   2   2   2  1374.8    2.50
   2   2   3  16.050    0.26
   2   2   4  1166.9    2.00
   2   2   5  348.60    0.69
   2   2   6  2294.9    3.60
   2   2   7  10.200    0.11
   2   2   8  50.580    0.22
   2   2   9  31.420    0.23
   2   2  10   6.820    0.10
   2   2  11  298.40    0.63
   2   2  12  123.90    0.45
   2   2  13  492.50    2.00
   2   2  14  50.900    0.32
   2   2  15  23.640    0.30
   2   2  17  23.890    0.48
   2   2  18  92.130    1.50
   2   2  19  90.160    1.10
   2   3   0  119.90    0.35
   2   3   1  468.99    1.00
   2   3   2   2.660    0.10
   2   3   3  1806.0    3.10
   2   3   4  76.180    0.32
   2   3   5  294.80    0.68
   2   3   6  31.930    0.26
   2   3   7   1.230    0.09
   2   3   8  47.030    0.27
   2   3   9  56.640    0.31
   2   3  10  70.390    0.30
   2   3  11 0.84000    0.11
   2   3  12  101.50    0.38
   2   3  13  523.50    1.70
   2   3  14 0.49000    0.15
   2   3  15   7.260    0.19
   2   3  16 0.74000    0.18
   2   3  17  89.930    1.10
   2   3  18   1.910    0.34
   2   3  19   1.090    0.34
   2   3  20  97.250    1.50
   2   3  21  21.870    0.55
   2   4   0  18.390    0.19
   2   4   1  651.50    1.00
   2   4   2  161.79    0.53
   2   4   4  10.390    0.12
   2   4   5  1548.9    2.80
   2   4   6  487.00    0.79
   2   4   7  1272.9    2.40
   2   4   8  282.60    0.69
   2   4   9  272.50    0.64
   2   4  10  133.10    0.51
   2   4  11 0.36000    0.11
   2   4  12  11.550    0.16
   2   4  13  18.110    0.18
   2   4  14  188.50    1.10
   2   4  15  118.50    1.10
   2   4  17  50.750    0.60
   2   4  18  56.530    1.10
   2   4  19  124.40    1.60
   2   4  20   9.290    0.70
   2   4  21  180.20    5.00
   2   5   0  669.29    1.60
   2   5   1  442.40    0.90
   2   5   2  299.90    0.89
   2   5   3  58.320    0.36
   2   5   4   2.100    0.13
   2   5   5   3.550    0.12
   2   5   6  321.27    0.69
   2   5   7  213.49    0.55
   2   5   8  25.900    0.31
   2   5   9  72.550    0.46
   2   5  10  135.30    0.51
   2   5  11  64.760    0.42
   2   5  12  12.790    0.15
   2   5  13  39.860    0.38
   2   5  14 0.87000    0.14
   2   5  15  61.640    0.51
   2   5  17  46.880    0.63
   2   5  18  19.160    0.57
   2   5  19   1.770    0.45
   2   5  20   1.720    0.44
   2   5  21  176.10    5.30
   2   5  23  35.250    1.90
   2   6   0  198.50    0.83
   2   6   1   1.170    0.12
   2   6   2  71.170    0.35
   2   6   3  52.210    0.36
   2   6   5  20.510    0.19
   2   6   6  240.30    0.83
   2   6   7  1844.0    5.10
   2   6   8  427.10    1.20
   2   6   9  35.170    0.43
   2   6  10   1.460    0.14
   2   6  11  125.40    0.75
   2   6  12  16.810    0.20
   2   6  13  76.610    0.45
   2   6  14  50.570    0.40
   2   6  15   5.990    0.21
   2   6  16  278.90    1.50
   2   6  17  17.010    0.33
   2   6  18   5.870    0.46
   2   6  19  61.310    1.70
   2   6  20  25.850    0.92
   2   6  21  25.510    0.92
   2   6  22  119.10    4.50
   2   6  23   9.910    1.80
   2   7   0  102.60    0.44
   2   7   1  58.000    0.59
   2   7   3  39.490    0.41
   2   7   4  56.700    0.45
   2   7   5  51.970    0.43
   2   7   6  739.50    2.20
   2   7   7  849.60    2.70
   2   7   8  1155.0    3.70
   2   7   9  375.40    1.20
   2   7  10  89.080    0.58
   2   7  11  24.740    0.29
   2   7  12  54.850    0.44
   2   7  14   3.770    0.15
   2   7  15 0.81000    0.17
   2   7  16  14.460    0.23
   2   7  18   3.880    0.33
   2   7  19   7.690    0.41
   2   7  20  10.190    1.70
   2   7  21  213.50    4.60
   2   7  23  52.920    2.30
   2   7  24  31.550    2.20
   2   7  25  33.780    2.20
   2   8   0  163.30    0.77
   2   8   1  15.080    0.18
   2   8   2  229.50    0.92
   2   8   3  20.600    0.20
   2   8   4   9.800    0.16
   2   8   5  54.590    0.47
   2   8   6  191.50    0.71
   2   8   7   1.000    0.16
   2   8   8  28.260    0.34
   2   8  10  144.50    0.81
   2   8  11 0.53000    0.16
   2   8  12  80.670    0.52
   2   8  13  24.040    0.24
   2   8  14   8.690    0.19
   2   8  15  18.160    0.24
   2   8  16  91.670    0.86
   2   8  17  16.890    0.47
   2   8  18  40.240    0.90
   2   8  19  49.370    1.00
   2   8  21   4.380    0.78
   2   8  22  16.450    2.00
   2   8  23  217.20    7.00
   2   8  24  39.780    2.30
   2   9   0  34.510    0.37
   2   9   1   6.340    0.16
   2   9   2  49.870    0.54
   2   9   3   4.370    0.18
   2   9   4  21.140    0.20
   2   9   5  61.700    0.59
   2   9   7  64.460    0.55
   2   9   8  295.10    1.50
   2   9   9  269.70    1.40
   2   9  10  10.200    0.19
   2   9  11  18.180    0.28
   2   9  12  57.620    0.57
   2   9  13  163.60    1.20
   2   9  14  97.650    0.85
   2   9  15  57.140    0.89
   2   9  16   1.310    0.24
   2   9  17   5.940    0.34
   2   9  20  71.020    1.90
   2   9  21   6.950    0.85
   2   9  23   3.550    0.85
   2   9  26   7.490    2.10
   2  10   0  19.640    0.30
   2  10   1  68.120    0.60
   2  10   2  149.60    1.20
   2  10   3  72.680    0.62
   2  10   4   7.240    0.18
   2  10   5   4.970    0.17
   2  10   6  114.90    0.70
   2  10   7  134.90    0.80
   2  10   8  60.170    0.62
   2  10   9  126.60    0.83
   2  10  10   3.610    0.19
   2  10  11  164.90    1.30
   2  10  12  75.350    0.75
   2  10  13 0.85000    0.25
   2  10  14  50.860    0.72
   2  10  15  15.150    0.33
   2  10  16  65.660    0.87
   2  10  19  18.470    0.85
   2  10  20  69.540    2.60
   2  10  21  18.830    0.65
   2  10  22  38.090    5.10
   2  10  23  61.500    4.00
   2  10  24  39.570    1.40
   2  10  28  14.530    2.20
   2  10  29  35.580    2.30
   2  11   0  102.50    1.20
   2  11   1   7.210    0.22
   2  11   2  126.30    1.00
   2  11   3  147.90    1.10
   2  11   4  20.250    0.28
   2  11   5  52.930    0.60
   2  11   7   6.800    0.22
   2  11   8   3.930    0.24
   2  11   9  26.000    0.38
   2  11  10  255.60    1.60
   2  11  12  25.580    0.35
   2  11  13  67.020    0.98
   2  11  14  28.740    0.47
   2  11  15   2.520    0.41
   2  11  16  236.10    3.10
   2  11  17  14.980    0.69
   2  11  18   3.060    0.45
   2  11  19   5.150    1.70
   2  11  20  22.530    0.75
   2  11  21  19.840    0.75
   2  11  22  56.190    1.90
   2  11  26  14.680    2.30
   2  11  28  23.530    2.30
   2  12   0  165.20    1.90
   2  12   1  99.430    1.40
   2  12   2  277.20    2.10
   2  12   3  152.90    1.40
   2  12   4  16.340    0.40
   2  12   5   2.230    0.32
   2  12   6  69.740    0.98
   2  12   7   5.910    0.38
   2  12   8  58.940    0.98
   2  12   9  37.040    0.51
   2  12  10   7.350    0.37
   2  12  11  12.440    0.35
   2  12  12   5.490    0.37
   2  12  13  56.750    0.87
   2  12  14   4.230    0.55
   2  12  15   4.400    0.45
   2  12  16  51.600    0.90
   2  12  17  123.90    1.80
   2  12  18  59.440    1.10
   2  12  20  10.870    0.85
   2  12  22   9.960    0.78
   2  12  23  12.730    1.20
   2  12  24  15.780    2.40
   2  12  25  28.280    1.80
   2  13   0  36.980    1.00
   2  13   1  284.30    3.10
   2  13   2  41.990    0.60
   2  13   3  28.740    0.53
   2  13   4  55.850    0.72
   2  13   5  13.720    0.47
   2  13   6   2.010    0.38
   2  13   8  62.030    1.00
   2  13   9   1.460    0.42
   2  13  10   1.210    0.35
   2  13  11  16.860    0.60
   2  13  12   4.610    0.39
   2  13  13   4.680    0.46
   2  13  14  10.060    0.45
   2  13  15  127.40    2.90
   2  13  17  129.50    2.20
   2  13  18  314.40    3.50
   2  13  19  12.560    0.75
   2  13  20  12.660    0.80
   2  13  21  12.020    0.99
   2  13  33  28.180    1.50
   2  14   0   2.600    0.42
   2  14   1  161.10    2.00
   2  14   2  43.270    0.78
   2  14   3  69.760    1.50
   2  14   7  12.150    0.64
   2  14   8   2.430    0.35
   2  14   9  29.200    0.63
   2  14  12  16.000    0.41
   2  14  13   6.270    0.45
   2  14  14  14.150    0.72
   2  14  15  60.780    1.10
   2  14  17   5.180    0.58
   2  14  18   8.230    0.54
   2  14  19  10.330    2.80
   2  14  20   5.030    0.60
   2  14  23   4.700    0.69
   2  14  25   4.970    1.60
   2  15   0   7.610    0.60
   2  15   4  100.50    1.90
   2  15   5  21.520    0.65
   2  15   7   2.810    0.49
   2  15   8   4.020    0.60
   2  15   9  142.40    2.70
   2  15  10  17.000    0.67
   2  15  11  62.690    1.30
   2  15  12   9.990    0.49
   2  15  14  15.280    1.40
   2  15  15  11.360    0.75
   2  15  17   2.380    0.65
   2  15  18  23.240    0.98
   2  15  19  56.130    1.40
   2  15  20   5.360    1.40
   2  15  21  25.680    2.20
   2  15  23  24.090    1.10
   2  15  24  18.400    1.70
   2  15  25   3.500    0.99
   2  16   0   4.280    0.69
   2  16   1  64.590    1.80
   2  16   3  10.370    0.75
   2  16   4   2.320    0.69
   2  16   5  11.700    0.98
   2  16   6  27.960    0.76
   2  16   8  14.800    0.67
   2  16   9   4.430    0.70
   2  16  11  64.820    1.40
   2  16  12   4.350    0.49
   2  16  13  39.350    0.78
   2  16  17  44.660    1.50
   2  16  20  12.830    1.50
   2  16  23   8.680    0.69
   2  16  24  17.720    1.10
   2  16  25   2.660    0.64
   2  17   0  14.750    1.60
   2  17   4   3.430    0.87
   2  17   5  21.040    1.40
   2  17   6   5.130    0.60
   2  17   8  14.520    1.10
   2  17   9   7.740    0.69
   2  17  10  34.670    1.10
   2  17  11  16.410    0.87
   2  17  12   3.080    0.49
   2  17  13  14.950    0.57
   2  17  14   8.080    0.75
   2  17  15  15.650    0.57
   2  17  16  24.480    1.20
   2  17  17  17.560    1.20
   2  17  20  22.310    1.10
   2  17  21   9.730    1.30
   2  17  22  31.170    1.10
   2  17  24   5.920    0.69
   2  17  25   7.570    0.67
   2  17  26  11.690    0.58
   2  17  27   9.440    1.70
   2  18   0  17.110    1.10
   2  18   1   6.000    1.20
   2  18   4  12.020    1.40
   2  18   5   4.850    0.72
   2  18   6   4.150    1.20
   2  18   7  17.590    1.10
   2  18   9  15.490    2.10
   2  18  10  41.620    1.20
   2  18  11   5.530    0.49
   2  18  12  44.870    0.98
   2  18  13  34.100    1.20
   2  18  17   9.620    0.69
   2  18  20   2.560    0.78
   2  18  22   2.540    0.67
   2  18  24   5.450    0.92
   2  18  26   8.070    0.53
   2  19   0  35.690    1.40
   2  19   2   4.790    1.40
   2  19   3  30.320    1.30
   2  19   6  10.470    0.92
   2  19   7  13.490    0.87
   2  19   8  11.190    2.80
   2  19   9  12.610    0.99
   2  19  10  18.250    1.10
   2  19  11  42.530    1.50
   2  19  12   3.320    0.42
   2  19  13  16.480    0.65
   2  19  14   1.540    0.50
   2  19  20   9.710    0.67
   2  19  21   2.080    0.50
   2  19  22   3.710    0.63
   2  19  24  13.580    0.98
   2  20   0   9.650    0.78
   2  20   4   1.920    0.55
   2  20   5   2.160    0.69
   2  20   6   5.750    1.10
   2  20   7   7.740    0.75
   2  20   8  24.140    0.57
   2  20   9   3.140    0.45
   2  20  10  30.930    0.92
   2  20  13   8.030    0.49
   2  20  17   1.520    0.50
   2  20  18   4.410    0.49
   2  20  20  10.760    0.71
   2  20  22   9.740    0.62
   2  21   2   4.060    0.63
   2  21   3   4.280    0.65
   2  21   4  14.910    0.60
   2  21   5  15.610    0.49
   2  21   7  23.750    1.40
   2  21   8   5.760    0.80
   2  21   9   6.890    0.44
   2  21  10   3.920    0.47
   2  21  13  11.000    1.00
   2  21  14  13.580    1.70
   2  21  16   8.700    1.50
   2  21  17   6.870    0.50
   3 -19   1  14.110    0.69
   3 -18   2   7.530    0.40
   3 -18   3   3.940    0.42
   3 -18   6  14.130    1.20
   3 -17   1   1.920    0.40
   3 -17   2  12.990    0.45
   3 -17   6   3.820    0.56
   3 -17   7  27.100    1.30
   3 -17   8  11.130    1.10
   3 -17   9   7.820    1.50
   3 -16   1  10.720    0.43
   3 -16   3   3.100    0.67
   3 -16   6  10.790    0.60
   3 -16   8   9.420    0.69
   3 -16  11  40.820    1.10
   3 -16  12   9.680    1.60
   3 -15   1  10.190    0.57
   3 -15   2   2.150    0.45
   3 -15   3   4.160    0.38
   3 -15   4   6.310    0.49
   3 -15   5   7.420    0.49
   3 -15   7   5.440    0.85
   3 -15   8   6.760    0.78
   3 -15  10  27.130    0.98
   3 -15  11  18.050    2.10
   3 -15  12  62.860    2.60
   3 -15  15  22.520    1.70
   3 -14   1  37.540    0.60
   3 -14   2  26.300    0.82
   3 -14   4  22.090    0.68
   3 -14   5   3.050    0.42
   3 -14   6   1.700    0.37
   3 -14   7   8.450    0.63
   3 -14   8  14.830    1.10
   3 -14   9  37.610    1.80
   3 -14  11   4.090    0.69
   3 -14  12   7.980    2.10
   3 -14  17  11.240    0.78
   3 -13   1  112.20    2.00
   3 -13   2  10.410    0.57
   3 -13   4   5.350    0.45
   3 -13   6  36.240    0.82
   3 -13   7   2.910    0.65
   3 -13  14   7.090    1.20
   3 -13  16  24.520    1.80
   3 -13  19  15.380    1.60
   3 -13  20   5.460    1.30
   3 -12   1  32.800    0.64
   3 -12   3  105.20    1.70
   3 -12   4   2.070    0.53
   3 -12   5  51.700    0.66
   3 -12   8   8.350    0.58
   3 -12   9  46.640    1.10
   3 -12  11  21.040    0.92
   3 -12  12  14.160    1.50
   3 -12  13  34.980    0.90
   3 -12  14  22.150    1.10
   3 -12  15  45.440    1.50
   3 -12  19  12.250    1.80
   3 -11   1   1.660    0.42
   3 -11   4   6.700    0.49
   3 -11   6  271.50    2.60
   3 -11   7  90.330    1.70
   3 -11   8  33.380    0.78
   3 -11   9  103.50    2.90
   3 -11  10  11.430    0.85
   3 -11  11   5.640    1.40
   3 -11  12   5.380    0.75
   3 -11  13  26.520    2.10
   3 -11  15   7.800    1.30
   3 -11  21   9.930    1.70
   3 -11  23  20.150    1.30
   3 -10   1  43.570    0.81
   3 -10   2  53.920    1.10
   3 -10   3   3.620    0.35
   3 -10   4  25.830    0.47
   3 -10   5  13.000    0.69
   3 -10   6  267.00    2.50
   3 -10   7  119.30    1.60
   3 -10   8  146.40    1.60
   3 -10  10  47.080    0.89
   3 -10  11  27.200    0.80
   3 -10  12   1.970    0.54
   3 -10  14  22.630    1.10
   3 -10  15  19.710    1.30
   3 -10  16  42.040    1.50
   3 -10  18  11.600    2.10
   3 -10  21  62.040    4.00
   3 -10  22  12.640    1.70
   3  -9   1  64.070    0.80
   3  -9   2  48.020    0.53
   3  -9   3   6.400    0.29
   3  -9   4  30.130    0.47
   3  -9   5   7.950    0.30
   3  -9   6 0.94000    0.30
   3  -9   7  212.90    2.00
   3  -9   8  55.510    0.81
   3  -9  10  23.030    0.75
   3  -9  11  32.010    1.00
   3  -9  12  76.230    2.40
   3  -9  13   2.150    0.64
   3  -9  14  81.440    2.20
   3  -9  17   3.390    0.85
   3  -9  20  34.710    2.20
   3  -9  21  55.780    2.30
   3  -8   1  538.30    2.50
   3  -8   2   6.180    0.18
   3  -8   3  143.90    1.40
   3  -8   4  111.70    1.10
   3  -8   5  38.530    0.44
   3  -8   6  17.180    0.33
   3  -8   8  31.340    0.35
   3  -8   9  70.090    0.81
   3  -8  10  153.30    2.80
   3  -8  12  19.990    0.75
   3  -8  13   9.740    0.60
   3  -8  14   8.190    0.70
   3  -8  15  12.810    0.60
   3  -8  17  13.640    1.20
   3  -8  18   6.810    2.00
   3  -8  22  19.950    1.90
   3  -7   1   2.300    0.17
   3  -7   2  189.90    1.10
   3  -7   3  53.740    0.42
   3  -7   4 0.56000    0.16
   3  -7   5  77.050    0.58
   3  -7   6  10.820    0.21
   3  -7   7   1.380    0.21
   3  -7   8  35.840    0.54
   3  -7   9  69.200    0.78
   3  -7  10  49.190    0.63
   3  -7  11  13.880    0.67
   3  -7  12  36.990    1.40
   3  -7  13  16.510    1.10
   3  -7  14  32.070    0.87
   3  -7  15  52.120    1.30
   3  -7  19  14.890    2.00
   3  -6   1  479.90    1.60
   3  -6   2  122.10    0.64
   3  -6   3  22.140    0.21
   3  -6   4  67.150    0.42
   3  -6   5  45.640    0.41
   3  -6   6   1.320    0.14
   3  -6   7  76.490    0.64
   3  -6   8 0.65000    0.17
   3  -6   9  227.80    1.70
   3  -6  10  12.490    0.27
   3  -6  11  81.280    1.00
   3  -6  12  67.330    1.30
   3  -6  13  48.000    1.10
   3  -6  14   8.910    0.58
   3  -6  15  35.550    0.75
   3  -6  17  16.380    0.92
   3  -6  19  24.870    2.00
   3  -6  20  20.410    2.00
   3  -5   1  280.60    1.00
   3  -5   2  264.40    0.98
   3  -5   3  716.70    2.10
   3  -5   4  164.80    0.61
   3  -5   5  307.30    1.10
   3  -5   6  11.630    0.16
   3  -5   8   9.320    0.19
   3  -5   9  117.80    0.69
   3  -5  10  54.850    0.48
   3  -5  11 0.85000    0.20
   3  -5  12   5.320    0.38
   3  -5  14  23.500    0.45
   3  -5  15   9.780    0.48
   3  -5  16  264.00    5.20
   3  -5  17  53.030    2.10
   3  -5  18  85.500    3.80
   3  -5  19   8.560    1.70
   3  -5  20  11.340    1.80
   3  -4   1  68.820    0.40
   3  -4   2  337.60    0.94
   3  -4   3  197.70    0.71
   3  -4   5   6.480    0.12
   3  -4   6 0.80000    0.12
   3  -4   7  101.40    0.43
   3  -4   8  86.180    0.62
   3  -4   9   3.180    0.13
   3  -4  10  49.620    0.46
   3  -4  11  11.480    0.22
   3  -4  12   4.630    0.30
   3  -4  13  23.160    0.82
   3  -4  14  13.230    0.42
   3  -4  15  59.820    1.10
   3  -4  16  251.00    5.70
   3  -4  17  598.70    8.70
   3  -3   1   1.130    0.14
   3  -3   2  29.390    0.33
   3  -3   3   4.850    0.12
   3  -3   4 0.67000    0.12
   3  -3   5  22.580    0.27
   3  -3   6  46.340    0.33
   3  -3   7   4.210    0.12
   3  -3   8   1.890    0.12
   3  -3   9  51.110    0.39
   3  -3  11  98.780    0.64
   3  -3  12  24.850    0.39
   3  -3  13  15.190    0.42
   3  -3  14  26.650    0.68
   3  -3  17  239.20    4.30
   3  -3  18  47.250    2.70
   3  -3  19  21.440    1.60
   3  -2   1  1569.0    3.70
   3  -2   2  232.97    0.59
   3  -2   3  2995.0    7.70
   3  -2   4  1079.0    2.70
   3  -2   5  568.00    1.80
   3  -2   6  244.20    0.83
   3  -2   7   7.510    0.14
   3  -2   8  72.460    0.33
   3  -2   9  55.120    0.33
   3  -2  10  84.200    0.62
   3  -2  11  293.60    1.00
   3  -2  12  69.340    0.42
   3  -2  13  20.310    0.29
   3  -2  14   1.560    0.39
   3  -2  16  17.920    1.30
   3  -2  17  26.430    0.87
   3  -2  18  296.80    4.60
   3  -2  19  268.70    6.30
   3  -1   1   4.160    0.11
   3  -1   2  79.500    0.37
   3  -1   3  213.45    0.48
   3  -1   4  140.10    0.54
   3  -1   5  70.930    0.31
   3  -1   6  87.740    0.36
   3  -1   7  33.840    0.29
   3  -1   8   1.750    0.10
   3  -1   9   8.510    0.11
   3  -1  10  66.450    0.29
   3  -1  11   7.900    0.14
   3  -1  12   7.520    0.16
   3  -1  13  26.060    0.53
   3  -1  14  82.840    0.64
   3  -1  15  43.360    0.85
   3  -1  16  45.260    1.00
   3  -1  18  90.290    2.90
   3  -1  20   8.700    1.40
   3   0   0  75.890    0.32
   3   0   1  390.00    1.00
   3   0   2  159.20    0.57
   3   0   3  287.99    0.80
   3   0   4  5440.0   23.00
   3   0   5  362.19    0.69
   3   0   6  122.19    0.43
   3   0   7  13.690    0.17
   3   0   8  504.68    1.00
   3   0   9 0.84000    0.09
   3   0  10  120.30    0.40
   3   0  11  257.60    0.94
   3   0  12  36.920    0.38
   3   0  13  27.370    0.31
   3   0  14  134.10    0.87
   3   0  15   4.380    0.29
   3   0  16   8.840    0.26
   3   0  18  139.10    3.50
   3   0  20  89.930    2.90
   3   1   0  913.96    2.00
   3   1   1  586.78    1.40
   3   1   2  17.100    0.20
   3   1   3  124.90    0.35
   3   1   4  286.06    0.74
   3   1   5  257.58    0.51
   3   1   6  98.540    0.33
   3   1   7  46.300    0.25
   3   1   8  70.450    0.27
   3   1   9  316.00    0.85
   3   1  10  46.400    0.31
   3   1  11  121.90    0.54
   3   1  12  495.50    1.20
   3   1  13  125.00    0.84
   3   1  14  155.70    1.10
   3   1  15  25.250    0.57
   3   1  16  35.110    0.85
   3   1  17  21.830    0.50
   3   1  18  47.530    1.20
   3   1  20  67.490    2.50
   3   2   0  55.560    0.29
   3   2   1  393.57    0.94
   3   2   2  1749.9    3.10
   3   2   3  65.950    0.29
   3   2   4  62.120    0.31
   3   2   5  326.78    0.55
   3   2   6  148.89    0.35
   3   2   7  79.740    0.31
   3   2   8  33.550    0.26
   3   2   9  24.500    0.24
   3   2  10  28.360    0.29
   3   2  11  89.110    0.41
   3   2  12  1742.0    4.90
   3   2  13  25.790    0.22
   3   2  14  26.210    0.32
   3   2  16  19.600    0.53
   3   2  17  81.830    2.20
   3   2  18  11.180    0.55
   3   2  19   7.770    0.43
   3   2  20   8.000    1.30
   3   3   0   7.850    0.13
   3   3   1  41.840    0.29
   3   3   2  960.90    2.20
   3   3   3  110.15    0.34
   3   3   4  18.180    0.22
   3   3   5  2687.0    4.30
   3   3   6  16.690    0.17
   3   3   7  506.80    1.00
   3   3   8  181.40    0.46
   3   3   9  11.810    0.14
   3   3  10  88.220    0.36
   3   3  11   9.810    0.13
   3   3  12  119.90    0.58
   3   3  13  133.80    0.63
   3   3  14  173.00    1.10
   3   3  15  231.90    1.20
   3   3  16  95.940    0.69
   3   3  18   2.250    0.29
   3   3  20  16.550    0.45
   3   3  21  24.340    1.00
   3   4   0  147.88    0.39
   3   4   1  64.970    0.32
   3   4   2  172.40    0.45
   3   4   3  118.79    0.39
   3   4   4  253.38    0.52
   3   4   5  1054.0    1.50
   3   4   6  785.30    1.70
   3   4   7 0.34000    0.10
   3   4   8  32.090    0.27
   3   4   9  417.80    0.90
   3   4  10  291.60    0.96
   3   4  11   4.070    0.15
   3   4  12  12.590    0.14
   3   4  13  1149.0    3.70
   3   4  14  13.920    0.16
   3   4  15  114.10    0.86
   3   4  16  12.650    0.30
   3   4  18  77.700    0.98
   3   4  20  27.900    0.69
   3   4  21  22.240    1.30
   3   5   0  214.20    0.55
   3   5   1  17.600    0.17
   3   5   2  42.510    0.32
   3   5   3  557.20    1.40
   3   5   4   5.500    0.13
   3   5   5  12.260    0.14
   3   5   6  200.89    0.60
   3   5   7  15.180    0.15
   3   5   8  591.40    1.60
   3   5   9  20.170    0.19
   3   5  10  121.00    0.44
   3   5  11   9.810    0.14
   3   5  12  171.80    0.61
   3   5  13  62.920    0.38
   3   5  14   6.870    0.16
   3   5  15   4.610    0.17
   3   5  16  30.850    0.44
   3   5  17  101.20    1.70
   3   5  18  43.050    0.68
   3   5  20  16.340    0.49
   3   5  21   7.930    0.71
   3   5  22  23.350    1.70
   3   6   0  72.700    0.36
   3   6   1   5.670    0.15
   3   6   2  42.600    0.39
   3   6   3  360.40    1.10
   3   6   4   4.560    0.15
   3   6   5  298.60    1.10
   3   6   6  30.390    0.32
   3   6   7   2.540    0.15
   3   6   8  27.690    0.29
   3   6   9  11.470    0.20
   3   6  10  64.830    0.38
   3   6  11  15.650    0.16
   3   6  12  81.400    0.38
   3   6  13  72.020    0.39
   3   6  14  197.50    0.82
   3   6  15  58.200    0.41
   3   6  16  48.810    0.53
   3   6  17  157.20    1.40
   3   6  18   7.370    0.33
   3   6  19  17.910    0.45
   3   6  20  72.340    1.90
   3   6  21  159.90    3.70
   3   7   0   1.320    0.16
   3   7   1  131.50    0.58
   3   7   2  36.680    0.37
   3   7   3   8.650    0.17
   3   7   4   9.940    0.19
   3   7   5  560.60    1.80
   3   7   6  153.10    0.65
   3   7   7  123.80    0.88
   3   7   8  366.70    1.10
   3   7  10  93.510    0.50
   3   7  11  91.980    0.57
   3   7  12  10.880    0.17
   3   7  13  35.930    0.39
   3   7  14   8.170    0.19
   3   7  15   5.060    0.18
   3   7  16  30.310    0.36
   3   7  18  28.820    0.49
   3   7  19  11.590    0.60
   3   7  21  197.10    6.10
   3   8   0  272.30    1.50
   3   8   1  13.470    0.18
   3   8   2  33.860    0.31
   3   8   3  110.90    0.62
   3   8   4  32.310    0.28
   3   8   5  111.20    0.70
   3   8   6  439.30    1.40
   3   8   7  10.620    0.18
   3   8   8  106.10    0.54
   3   8   9  31.360    0.26
   3   8  10   1.900    0.16
   3   8  11  34.800    0.31
   3   8  12  60.840    0.57
   3   8  13  17.030    0.21
   3   8  14   9.220    0.17
   3   8  15  120.90    0.71
   3   8  16  21.000    0.35
   3   8  17  10.360    0.42
   3   8  18  11.540    0.42
   3   8  19  71.850    1.50
   3   8  20  176.20    3.70
   3   8  21  212.60    5.70
   3   8  22  73.460    4.20
   3   9   0  474.50    2.20
   3   9   1   4.350    0.16
   3   9   2  65.000    0.54
   3   9   3  164.50    0.87
   3   9   4  11.580    0.21
   3   9   6  34.120    0.33
   3   9   7  654.00    2.70
   3   9   8   3.160    0.17
   3   9   9  71.560    0.56
   3   9  10   8.100    0.22
   3   9  11   8.730    0.18
   3   9  13  44.190    0.44
   3   9  14  71.060    0.62
   3   9  15  26.870    0.40
   3   9  16   9.780    0.24
   3   9  17  10.990    0.51
   3   9  18   2.960    0.38
   3   9  19  18.900    0.54
   3   9  20  114.30    3.70
   3   9  21  60.030    2.40
   3   9  23  58.170    3.60
   3   9  24   9.710    2.20
   3  10   0   2.990    0.19
   3  10   1  59.080    0.64
   3  10   2  19.670    0.25
   3  10   4   7.180    0.20
   3  10   5  25.220    0.36
   3  10   6   1.780    0.19
   3  10   7   3.180    0.19
   3  10   8  214.20    1.10
   3  10   9  132.50    0.96
   3  10  10  16.110    0.27
   3  10  11  19.630    0.23
   3  10  13   7.830    0.25
   3  10  14  43.220    0.61
   3  10  15  34.370    0.44
   3  10  16  379.30    2.60
   3  10  17  35.100    0.60
   3  10  18   2.680    0.44
   3  10  20  17.160    1.10
   3  10  21  24.010    0.81
   3  10  22  128.30    3.10
   3  10  23  11.570    0.99
   3  10  26  27.850    2.50
   3  11   0  92.060    1.10
   3  11   1   3.010    0.24
   3  11   2  52.010    0.66
   3  11   3   2.910    0.21
   3  11   4  85.740    0.81
   3  11   6  69.810    0.63
   3  11   8  20.890    0.26
   3  11   9   8.630    0.30
   3  11  10   1.060    0.26
   3  11  12   4.800    0.31
   3  11  13  23.540    0.38
   3  11  14   8.090    0.33
   3  11  15   3.120    0.54
   3  11  16  19.640    0.53
   3  11  17   3.590    0.42
   3  11  18  58.290    1.10
   3  11  19   4.910    0.80
   3  11  20  10.730    1.50
   3  11  22  72.970    3.50
   3  12   0  112.20    1.30
   3  12   1  68.390    1.40
   3  12   2  252.20    2.20
   3  12   3  90.650    1.00
   3  12   4  23.030    0.50
   3  12   5  118.50    1.20
   3  12   6   1.440    0.29
   3  12   7  28.580    0.48
   3  12   8   1.890    0.36
   3  12   9  47.230    0.60
   3  12  11  21.710    0.46
   3  12  12  37.140    0.66
   3  12  13   9.280    0.42
   3  12  14  129.40    1.50
   3  12  15  25.400    1.60
   3  12  16  11.000    0.69
   3  12  17  44.580    1.00
   3  12  20   7.720    1.80
   3  12  21  11.740    0.69
   3  12  22  12.460    0.75
   3  13   0  77.840    1.40
   3  13   1  13.490    0.65
   3  13   2   6.430    0.53
   3  13   3  387.30    3.50
   3  13   5  28.990    0.63
   3  13   6  39.450    0.49
   3  13   7   2.380    0.50
   3  13   9  51.790    0.73
   3  13  10   6.060    0.47
   3  13  11   1.270    0.38
   3  13  12  22.850    0.64
   3  13  13   2.600    0.39
   3  13  14  198.50    2.50
   3  13  15  22.900    0.67
   3  13  16   8.660    0.85
   3  13  17  12.620    0.65
   3  13  18  31.020    1.10
   3  13  20  16.990    2.00
   3  13  22   1.970    0.64
   3  13  24  41.850    1.20
   3  14   0  48.190    0.71
   3  14   2  10.080    0.53
   3  14   3  19.630    0.70
   3  14   4  29.750    0.60
   3  14   5  45.980    0.71
   3  14   7   2.310    0.42
   3  14  10  56.330    1.30
   3  14  11  38.730    1.10
   3  14  12   6.800    0.64
   3  14  13  96.010    1.60
   3  14  15  94.490    2.50
   3  14  16  12.000    0.70
   3  14  18  69.420    1.80
   3  14  19  39.790    1.10
   3  14  20  20.240    2.30
   3  14  21  20.630    1.00
   3  14  24  20.090    0.87
   3  14  25  20.000    1.80
   3  15   0  19.660    0.87
   3  15   1  45.720    0.66
   3  15   2  65.680    1.10
   3  15   3  50.390    1.10
   3  15   4  19.660    0.75
   3  15   5  55.330    1.70
   3  15   6   3.900    0.80
   3  15   8  73.470    2.30
   3  15  10  55.930    1.90
   3  15  11   9.340    0.80
   3  15  13  47.700    0.79
   3  15  15  85.020    2.50
   3  15  16  88.430    5.30
   3  15  17   4.320    0.60
   3  15  18   6.570    0.75
   3  15  19   3.420    0.85
   3  15  21  15.270    1.60
   3  15  24  13.450    0.69
   3  16   0  20.390    0.61
   3  16   2  10.560    1.00
   3  16   3  10.630    0.81
   3  16   4  21.360    0.72
   3  16   5  13.090    0.80
   3  16   6  39.720    1.50
   3  16   7   1.920    0.63
   3  16   8  44.540    1.10
   3  16  11  38.590    0.98
   3  16  12  13.090    0.57
   3  16  14   9.900    0.92
   3  16  15   7.650    0.69
   3  16  17  36.390    0.82
   3  16  18  35.460    0.76
   3  16  21  20.410    1.10
   3  16  24   2.270    0.55
   3  16  25  66.170    2.10
   3  16  26  23.650    1.70
   3  17   0   4.520    0.60
   3  17   1  24.530    0.98
   3  17   2   4.890    0.60
   3  17   4   8.860    0.98
   3  17   7   7.000    0.75
   3  17   9  26.160    1.00
   3  17  11   8.940    0.85
   3  17  12   3.080    0.58
   3  17  14   2.680    0.64
   3  17  15   4.580    0.92
   3  17  16   4.450    0.69
   3  17  19   7.310    2.10
   3  17  24   7.130    1.50
   3  18   3   4.330    0.60
   3  18   6  13.080    1.10
   3  18   7   3.830    0.85
   3  18   8  10.770    1.20
   3  18   9  14.710    0.99
   3  18  10  15.230    1.10
   3  18  11  60.580    1.40
   3  18  12  33.380    2.10
   3  18  13  89.110    2.30
   3  18  20   6.030    1.80
   3  18  22  14.810    1.60
   3  18  23   9.290    1.60
   3  18  24  15.160    1.70
   3  18  26   4.910    1.20
   3  19   0   2.450    0.75
   3  19   1  23.460    1.90
   3  19   4   9.680    0.85
   3  19   5   6.640    0.60
   3  19   8  77.590    2.30
   3  19   9  28.670    0.98
   3  19  10   2.470    0.64
   3  19  11  21.600    0.87
   3  19  12  24.180    1.10
   3  19  13  76.670    6.70
   3  19  18  11.720    0.85
   3  19  20   1.590    0.46
   3  19  21   5.990    0.64
   3  19  24  45.780    2.00
   3  20   1  14.150    1.80
   3  20   2  19.780    0.70
   3  20   3   6.860    0.75
   3  20   4  25.800    0.75
   3  20   7   6.490    1.70
   3  20  11   8.780    0.78
   3  20  12   2.530    0.50
   3  20  13   4.540    1.40
   3  20  14  38.690    0.98
   3  20  20  21.640    1.10
   3  20  21   5.680    0.46
   3  21   1   6.930    0.51
   3  21   2   2.100    0.62
   3  21   3  14.590    0.78
   3  21   5  10.770    0.87
   3  21  10  18.950    1.00
   3  21  12  11.600    0.64
   3  21  13   1.660    0.49
   3  21  18  11.660    0.47
   4 -18   1  12.680    0.41
   4 -18   2  14.150    0.72
   4 -18   3   7.500    0.85
   4 -18   4   8.910    0.69
   4 -17   1   1.470    0.44
   4 -17   2   8.930    0.45
   4 -17   3  11.120    0.65
   4 -17   5   2.050    0.49
   4 -17   7  10.220    1.10
   4 -16   1   1.940    0.39
   4 -16   2  16.390    0.60
   4 -16   3   5.200    0.39
   4 -16   4   3.050    0.41
   4 -16   5  13.430    0.78
   4 -16   9  10.880    0.64
   4 -16  10  12.590    0.85
   4 -16  11   9.170    1.60
   4 -15   1  14.290    0.53
   4 -15   4   3.840    0.50
   4 -15   5   5.210    0.35
   4 -15   7  10.880    0.75
   4 -15   8   4.200    0.64
   4 -15   9   6.020    0.99
   4 -15  10  17.680    2.10
   4 -15  11  11.220    0.92
   4 -15  13  34.700    2.00
   4 -14   1  20.290    0.57
   4 -14   2  10.950    0.47
   4 -14   3   7.610    0.49
   4 -14   4  101.50    1.90
   4 -14   5   9.720    0.53
   4 -14   6  57.530    1.10
   4 -14   8   6.240    0.54
   4 -14   9   2.290    0.69
   4 -14  13   3.030    0.78
   4 -14  15  13.170    1.80
   4 -13   1   2.030    0.49
   4 -13   3  21.430    0.60
   4 -13   5  54.890    0.76
   4 -13   6  75.310    1.60
   4 -13   7  20.500    0.57
   4 -13   8  17.630    0.80
   4 -13   9   6.340    0.58
   4 -13  10  34.170    0.85
   4 -13  11  11.440    0.81
   4 -13  12   5.100    0.98
   4 -13  15  17.550    2.10
   4 -13  16  10.720    1.90
   4 -13  19   9.760    1.50
   4 -12   1   7.670    0.53
   4 -12   3   4.250    0.49
   4 -12   5  25.140    0.87
   4 -12   7  37.680    0.73
   4 -12   9  14.970    1.40
   4 -12  10  20.600    0.85
   4 -12  11   6.650    0.70
   4 -12  12  37.580    1.00
   4 -12  13   7.740    0.75
   4 -12  15   3.610    0.78
   4 -12  19  16.210    1.70
   4 -11   2   3.100    0.49
   4 -11   4  24.750    0.57
   4 -11   5  44.900    0.67
   4 -11   6  19.860    0.57
   4 -11   8  180.30    2.70
   4 -11   9  46.760    1.50
   4 -11  10   8.370    1.00
   4 -11  11   6.700    0.92
   4 -11  12  56.080    2.30
   4 -11  13   4.270    0.60
   4 -11  14   3.190    0.69
   4 -11  15  36.500    1.20
   4 -11  16  14.340    1.00
   4 -11  17  33.640    2.30
   4 -11  19  17.470    0.99
   4 -11  20   3.080    0.71
   4 -11  22  10.060    1.40
   4 -10   1  13.790    0.57
   4 -10   3  47.000    0.72
   4 -10   4   6.930    0.42
   4 -10   5   2.960    0.49
   4 -10   6   8.600    0.40
   4 -10   7  38.920    0.64
   4 -10   8  307.80    2.90
   4 -10  10  14.440    0.94
   4 -10  12   4.240    0.80
   4 -10  14  17.920    0.87
   4 -10  15   6.800    1.40
   4 -10  19  40.610    1.50
   4 -10  20   3.030    0.78
   4  -9   1   5.590    0.27
   4  -9   2  45.170    0.57
   4  -9   3  10.360    0.42
   4  -9   4  26.460    0.53
   4  -9   5   4.270    0.46
   4  -9   6  30.570    0.61
   4  -9   7  26.110    0.50
   4  -9   8  62.580    0.92
   4  -9   9   2.290    0.49
   4  -9  10  61.670    1.70
   4  -9  11   6.870    0.60
   4  -9  14  18.240    0.87
   4  -9  20  60.310    3.00
   4  -9  22  10.170    1.80
   4  -8   1   5.190    0.23
   4  -8   2   2.710    0.21
   4  -8   3   1.750    0.23
   4  -8   4  50.700    0.68
   4  -8   5   5.990    0.33
   4  -8   6  21.020    0.45
   4  -8   7  32.920    0.43
   4  -8   8  96.230    1.00
   4  -8   9  10.770    0.37
   4  -8  10   2.470    0.34
   4  -8  13  39.230    0.90
   4  -8  14  71.370    1.70
   4  -8  15  13.840    0.65
   4  -8  16  42.880    1.60
   4  -8  18  11.600    2.10
   4  -8  20  12.750    2.00
   4  -8  21   3.110    0.78
   4  -7   1  242.90    1.10
   4  -7   2  47.290    0.50
   4  -7   3   3.830    0.19
   4  -7   4  10.940    0.22
   4  -7   5  19.960    0.29
   4  -7   6  148.70    1.20
   4  -7   7  11.690    0.27
   4  -7   8  292.10    2.30
   4  -7   9   1.970    0.31
   4  -7  10  45.190    0.70
   4  -7  11   2.290    0.65
   4  -7  12  28.310    0.75
   4  -7  13  23.360    0.70
   4  -7  14  53.530    1.00
   4  -7  15  69.130    1.90
   4  -7  17  15.490    0.99
   4  -7  19  29.290    2.20
   4  -7  21  21.900    2.10
   4  -6   1  136.00    0.73
   4  -6   2  153.50    0.76
   4  -6   3  28.930    0.34
   4  -6   4   2.310    0.17
   4  -6   5  28.360    0.25
   4  -6   6   8.160    0.20
   4  -6   7  134.40    1.20
   4  -6   8   2.770    0.22
   4  -6   9  26.840    0.40
   4  -6  11  114.10    2.00
   4  -6  12  17.170    0.75
   4  -6  13   3.110    0.50
   4  -6  15  71.430    2.00
   4  -6  17  13.430    0.99
   4  -6  20   7.780    1.90
   4  -6  21  32.860    1.20
   4  -5   1  1565.0    4.60
   4  -5   2  42.350    0.50
   4  -5   3  700.90    2.40
   4  -5   4   9.550    0.15
   4  -5   5  46.590    0.37
   4  -5   6  34.450    0.31
   4  -5   7  104.20    0.67
   4  -5   9  169.80    0.99
   4  -5  10  15.130    0.25
   4  -5  11   6.070    0.25
   4  -5  13  16.860    0.55
   4  -5  14   7.780    0.60
   4  -5  17  108.50    4.50
   4  -5  20   9.770    1.80
   4  -5  21   5.720    0.78
   4  -4   1  191.80    0.64
   4  -4   2  554.90    1.80
   4  -4   3  63.300    0.39
   4  -4   4   1.380    0.15
   4  -4   5  17.800    0.22
   4  -4   6  231.40    0.90
   4  -4   7 0.48000    0.12
   4  -4   8  24.190    0.19
   4  -4   9  14.140    0.19
   4  -4  10 0.49000    0.15
   4  -4  11   4.320    0.20
   4  -4  12   7.160    0.32
   4  -4  13  140.00    1.10
   4  -4  14  12.540    0.39
   4  -4  15   6.500    0.41
   4  -4  16  227.50    7.00
   4  -4  17   6.370    1.50
   4  -4  18  26.900    1.30
   4  -4  19  80.400    3.50
   4  -4  20   9.130    1.70
   4  -3   1  78.580    0.46
   4  -3   2  1662.0    6.30
   4  -3   3  165.00    0.81
   4  -3   4 0.75000    0.13
   4  -3   5  96.830    0.50
   4  -3   6  59.970    0.45
   4  -3   7  18.830    0.15
   4  -3   8  16.820    0.20
   4  -3   9  120.80    0.54
   4  -3  10   7.340    0.16
   4  -3  11  97.240    0.52
   4  -3  13  17.770    0.29
   4  -3  14   6.160    0.37
   4  -3  15   2.520    0.38
   4  -3  16  217.30    5.60
   4  -3  17  116.50    3.70
   4  -3  19   8.280    1.60
   4  -2   1  13.450    0.14
   4  -2   2  59.050    0.38
   4  -2   3   1.370    0.15
   4  -2   4  143.60    0.48
   4  -2   5  79.840    0.39
   4  -2   6  29.520    0.29
   4  -2   7  599.10    1.70
   4  -2   8  104.30    0.44
   4  -2   9  108.50    0.54
   4  -2  10  30.970    0.31
   4  -2  11  41.200    0.42
   4  -2  12  201.80    0.77
   4  -2  13  177.30    1.30
   4  -2  14   6.060    0.47
   4  -2  15  11.910    0.48
   4  -2  17  90.070    2.20
   4  -2  18  59.480    3.10
   4  -1   1  24.610    0.34
   4  -1   2   2.820    0.14
   4  -1   3  28.030    0.27
   4  -1   4  123.50    0.40
   4  -1   5  54.740    0.35
   4  -1   6  25.910    0.31
   4  -1   7  59.000    0.40
   4  -1   9  39.240    0.31
   4  -1  10  528.90    1.80
   4  -1  11   7.050    0.13
   4  -1  12  63.960    0.51
   4  -1  13   4.800    0.15
   4  -1  14  20.720    0.25
   4  -1  15  93.210    0.78
   4  -1  17  89.390    2.30
   4  -1  18  176.20    4.90
   4   0   0  747.00    1.30
   4   0   1  205.99    0.55
   4   0   2  38.480    0.29
   4   0   3   1.010    0.11
   4   0   4  170.88    0.49
   4   0   5  214.20    0.63
   4   0   6  71.900    0.36
   4   0   7  18.490    0.20
   4   0   8  79.000    0.40
   4   0   9   2.550    0.13
   4   0  10  71.220    0.40
   4   0  11   4.470    0.12
   4   0  12  35.430    0.46
   4   0  13  36.400    0.46
   4   0  14  107.90    0.78
   4   0  15  16.010    0.24
   4   0  16   1.150    0.27
   4   0  17  148.70    2.10
   4   0  18   4.150    1.30
   4   0  19  50.620    2.90
   4   0  20  11.270    1.50
   4   0  21   4.900    1.50
   4   1   0  969.49    2.30
   4   1   1  34.990    0.32
   4   1   2  155.84    0.61
   4   1   3  542.64    1.20
   4   1   4  15.290    0.13
   4   1   5  12.820    0.13
   4   1   6  120.90    0.41
   4   1   7   3.650    0.12
   4   1   8  401.50    1.20
   4   1   9  92.140    0.36
   4   1  10  1620.0    4.50
   4   1  11  730.60    2.00
   4   1  12  68.060    0.52
   4   1  13  131.70    0.57
   4   1  14   1.370    0.15
   4   1  15  66.030    0.55
   4   1  17   7.380    0.38
   4   1  18  133.90    1.60
   4   1  19  35.690    1.80
   4   1  21   8.320    1.50
   4   1  22   7.760    1.50
   4   2   0  901.70    2.30
   4   2   1  56.420    0.36
   4   2   2  942.29    2.20
   4   2   3  429.17    0.96
   4   2   4  962.42    1.70
   4   2   5  139.80    0.42
   4   2   6  84.900    0.35
   4   2   7  96.890    0.50
   4   2   8  76.070    0.38
   4   2   9   2.150    0.11
   4   2  10  119.00    0.52
   4   2  11  529.60    1.40
   4   2  12  196.60    0.92
   4   2  13   1.540    0.16
   4   2  14  20.440    0.33
   4   2  16  121.40    1.10
   4   2  17   8.870    0.50
   4   2  18   9.030    0.70
   4   2  19   3.940    0.41
   4   2  22  11.400    1.50
   4   3   0  116.89    0.38
   4   3   1  933.60    1.50
   4   3   3  105.88    0.40
   4   3   4   5.570    0.14
   4   3   5  350.60    0.67
   4   3   6  46.750    0.31
   4   3   7  17.610    0.16
   4   3   8  243.95    0.58
   4   3   9  54.050    0.30
   4   3  10  167.70    0.56
   4   3  11  1581.0    4.60
   4   3  12   4.210    0.13
   4   3  13  12.600    0.16
   4   3  14  18.890    0.21
   4   3  15  19.460    0.30
   4   3  16   2.530    0.23
   4   3  17  24.680    0.35
   4   3  18  109.20    1.80
   4   3  19  43.960    1.30
   4   3  20  36.360    0.87
   4   3  21  131.60    2.60
   4   4   0  215.58    0.65
   4   4   1  10.350    0.14
   4   4   2  95.830    0.42
   4   4   3  652.50    1.50
   4   4   4  477.60    1.30
   4   4   5  179.19    0.52
   4   4   6  360.69    0.76
   4   4   7  395.30    1.00
   4   4   8  275.60    0.92
   4   4   9  17.940    0.15
   4   4  10   1.220    0.12
   4   4  11 0.53000    0.11
   4   4  12  38.150    0.34
   4   4  13  199.90    0.65
   4   4  14  27.970    0.24
   4   4  17  157.80    1.20
   4   4  18  12.050    0.41
   4   4  19  211.50    2.20
   4   4  20  52.360    1.50
   4   5   0  97.220    0.44
   4   5   1  73.150    0.38
   4   5   2  23.300    0.27
   4   5   3  73.890    0.37
   4   5   4  55.920    0.44
   4   5   5  769.89    1.90
   4   5   6  12.540    0.16
   4   5   7  21.570    0.21
   4   5   8  11.370    0.14
   4   5   9  223.30    0.64
   4   5  10   1.520    0.14
   4   5  11  57.430    0.37
   4   5  12   8.430    0.14
   4   5  13  129.90    0.59
   4   5  14  18.640    0.27
   4   5  15   6.540    0.15
   4   5  16  182.70    1.20
   4   5  17  32.310    0.40
   4   5  18   3.390    0.28
   4   5  19  284.00    2.00
   4   5  20   7.560    0.46
   4   5  21  45.520    2.80
   4   5  22  41.530    1.90
   4   6   0   8.210    0.15
   4   6   1  44.660    0.38
   4   6   2  29.790    0.32
   4   6   3  76.470    0.42
   4   6   4 0.48000    0.13
   4   6   5  851.20    2.40
   4   6   6  11.540    0.16
   4   6   7  26.360    0.23
   4   6   8  146.40    0.58
   4   6   9  159.00    0.71
   4   6  10   4.590    0.13
   4   6  11  74.580    0.46
   4   6  12  47.170    0.41
   4   6  13  40.830    0.42
   4   6  14  89.650    0.56
   4   6  15  16.930    0.17
   4   6  16  30.230    0.40
   4   6  17  45.910    0.67
   4   6  18  30.830    0.60
   4   6  19  26.910    0.57
   4   6  20  53.910    1.80
   4   6  21  43.050    1.20
   4   7   0  24.770    0.26
   4   7   1  55.510    0.44
   4   7   2  126.00    0.58
   4   7   3  76.370    0.45
   4   7   4  1044.0    3.40
   4   7   5  1393.0    3.50
   4   7   6  2174.0    6.40
   4   7   7  152.20    0.74
   4   7   8   2.470    0.15
   4   7   9  76.920    0.44
   4   7  10  197.50    0.79
   4   7  11  12.780    0.23
   4   7  12   2.210    0.15
   4   7  13  30.320    0.30
   4   7  14  12.340    0.18
   4   7  15  23.160    0.35
   4   7  16  22.980    0.32
   4   7  17   8.160    0.30
   4   7  18   1.950    0.34
   4   7  19  182.90    2.10
   4   7  20  278.70    2.80
   4   7  21  18.320    0.75
   4   7  22  10.810    1.80
   4   7  23  19.940    1.90
   4   8   0  172.30    0.69
   4   8   1  26.410    0.26
   4   8   2   3.380    0.17
   4   8   3  81.050    0.48
   4   8   4  51.320    0.42
   4   8   5  22.010    0.23
   4   8   6  49.090    0.44
   4   8   7  47.360    0.54
   4   8   8  128.20    0.62
   4   8   9  119.70    0.63
   4   8  10  162.60    0.74
   4   8  11  12.380    0.19
   4   8  12  10.540    0.21
   4   8  13  47.260    0.46
   4   8  14  48.030    0.55
   4   8  15  11.740    0.32
   4   8  16  12.790    0.33
   4   8  17  118.60    1.40
   4   8  19  37.210    0.90
   4   8  20  64.510    1.80
   4   8  21  294.90    3.80
   4   8  22  44.200    2.00
   4   9   0  39.720    0.38
   4   9   2 0.61000    0.17
   4   9   3  117.70    0.66
   4   9   4  96.360    0.84
   4   9   5  197.50    0.88
   4   9   6  379.80    1.60
   4   9   7  238.20    0.92
   4   9   8  27.560    0.25
   4   9   9  43.710    0.44
   4   9  10  118.40    0.65
   4   9  11  172.80    0.85
   4   9  12  65.850    0.57
   4   9  13  48.810    0.50
   4   9  14   9.220    0.28
   4   9  15  17.000    0.37
   4   9  17  22.720    0.45
   4   9  18  53.800    0.91
   4   9  19  50.820    1.30
   4   9  20  58.510    1.80
   4   9  21  23.140    0.65
   4   9  22  53.790    3.20
   4   9  23  11.500    2.00
   4  10   0  28.710    0.40
   4  10   1  62.610    0.70
   4  10   3   2.370    0.17
   4  10   4  13.400    0.25
   4  10   5  178.70    1.30
   4  10   6  36.940    0.34
   4  10   7  23.420    0.25
   4  10   8  11.810    0.22
   4  10   9  21.660    0.35
   4  10  10  154.70    0.89
   4  10  12  127.80    1.10
   4  10  13   2.760    0.23
   4  10  14  66.660    1.00
   4  10  15  34.030    0.54
   4  10  16   1.360    0.34
   4  10  17  22.200    0.42
   4  10  18  47.600    0.74
   4  10  19  31.890    0.75
   4  10  20  59.770    3.30
   4  10  21  48.690    1.50
   4  10  22  96.610    2.50
   4  11   0  112.40    1.30
   4  11   1  34.690    0.46
   4  11   2   4.820    0.24
   4  11   3  16.850    0.34
   4  11   4   4.750    0.22
   4  11   5  35.310    0.45
   4  11   6  49.980    0.65
   4  11   8  131.40    1.30
   4  11   9   5.170    0.27
   4  11  10  84.180    1.00
   4  11  11  52.770    0.70
   4  11  12  36.890    0.49
   4  11  13  38.520    0.46
   4  11  14  217.60    1.80
   4  11  15  11.650    0.42
   4  11  18   1.550    0.50
   4  11  19  16.110    0.54
   4  11  20  31.660    1.10
   4  11  22  18.240    0.92
   4  12   0  330.80    2.40
   4  12   1  112.20    1.40
   4  12   2  74.170    1.10
   4  12   3   1.670    0.32
   4  12   4   7.370    0.32
   4  12   5   2.350    0.40
   4  12   6  39.110    0.89
   4  12   7   7.360    0.47
   4  12   8  44.670    0.72
   4  12   9  20.890    0.41
   4  12  10   1.530    0.35
   4  12  11  24.650    0.64
   4  12  14  141.00    1.70
   4  12  15  44.570    0.73
   4  12  16  24.200    0.67
   4  12  17   2.360    0.45
   4  12  18   2.490    0.45
   4  12  19   5.070    0.55
   4  12  20  27.650    1.10
   4  12  21  18.100    1.10
   4  12  23  25.640    2.00
   4  13   0  11.310    0.49
   4  13   1  97.890    1.40
   4  13   2  39.100    0.64
   4  13   3   6.890    0.45
   4  13   4  22.910    0.47
   4  13   6  27.360    0.53
   4  13   8  62.810    1.40
   4  13   9  17.780    0.46
   4  13  12  16.940    0.43
   4  13  13  89.560    1.80
   4  13  15  259.50    3.90
   4  13  16  344.80    3.90
   4  13  17   2.550    0.64
   4  13  18  58.260    1.50
   4  13  19   9.890    0.69
   4  13  20   4.770    0.98
   4  13  22  11.860    0.92
   4  13  24  50.560    2.30
   4  14   0   4.380    0.70
   4  14   1  24.900    0.75
   4  14   5   6.820    0.49
   4  14   6   4.340    0.45
   4  14   7  49.490    0.83
   4  14   8  40.320    0.90
   4  14   9  11.670    0.71
   4  14  10   9.260    0.42
   4  14  11   5.550    0.54
   4  14  12  11.870    0.65
   4  14  13  107.60    2.30
   4  14  16  47.880    1.70
   4  14  17  66.700    2.30
   4  14  19   3.450    0.55
   4  14  23  12.390    2.00
   4  15   1  17.000    1.00
   4  15   2  62.870    2.20
   4  15   5   4.870    0.49
   4  15   7  110.10    3.20
   4  15   9  109.40    3.50
   4  15  10   7.010    0.45
   4  15  11   4.000    0.76
   4  15  12  17.880    0.99
   4  15  13  12.270    0.63
   4  15  14  15.170    0.71
   4  15  16  14.800    1.00
   4  15  17  35.860    1.20
   4  15  18   3.890    0.54
   4  15  19  68.590    2.40
   4  15  20   2.500    0.64
   4  15  21  12.960    1.30
   4  15  22  17.340    1.00
   4  15  23   2.850    0.78
   4  15  24   7.670    1.80
   4  15  25   6.470    0.78
   4  15  26   6.200    0.85
   4  15  27   7.700    2.00
   4  16   2  10.120    0.58
   4  16   3  34.570    0.76
   4  16   4  12.500    1.90
   4  16   5   6.060    0.69
   4  16   7  44.600    1.60
   4  16   9  55.820    2.50
   4  16  11  23.480    1.10
   4  16  12   2.130    0.69
   4  16  15  28.000    1.40
   4  16  16   4.520    0.58
   4  16  17  19.600    0.92
   4  16  18   7.160    0.69
   4  16  19   2.110    0.54
   4  16  21  35.160    2.50
   4  16  22  33.160    2.10
   4  16  23   4.510    0.58
   4  16  25  24.010    1.90
   4  16  26   4.310    1.20
   4  16  27   6.340    1.40
   4  17   0   4.630    0.75
   4  17   1   3.910    0.85
   4  17   3   7.790    0.78
   4  17   4  13.770    0.95
   4  17   6  28.710    1.10
   4  17   8  14.970    1.30
   4  17   9  28.160    1.20
   4  17  10   3.520    0.85
   4  17  13  11.240    0.75
   4  17  14  31.160    0.76
   4  17  15  38.420    2.20
   4  17  18  24.170    1.10
   4  17  19  20.730    1.10
   4  17  20  22.650    2.40
   4  17  22   7.970    1.80
   4  17  24  10.770    0.78
   4  18   0   5.170    0.85
   4  18   2  36.330    1.30
   4  18   4  17.380    0.75
   4  18   5  16.970    0.87
   4  18   7  39.180    2.10
   4  18   8  47.830    2.50
   4  18  10  35.990    2.30
   4  18  11  40.280    1.20
   4  18  12   8.650    0.92
   4  18  15   5.870    1.70
   4  18  17  15.290    0.92
   4  18  18  14.220    2.70
   4  18  22  24.150    1.80
   4  18  24  16.540    0.85
   4  18  25   9.040    0.66
   4  18  27   3.720    1.10
   4  19   1  19.750    1.20
   4  19   4   8.550    0.85
   4  19   5   6.480    0.60
   4  19   7  14.460    2.20
   4  19   8  31.090    2.20
   4  19   9  33.400    1.30
   4  19  11  37.060    1.10
   4  19  13   8.170    0.71
   4  19  17   8.880    2.30
   4  19  18  25.680    1.80
   4  19  19  13.280    0.85
   4  19  21   7.460    1.10
   4  19  25  42.630    1.90
   4  19  26  23.830    1.30
   4  20   3   2.480    0.78
   4  20   4   4.850    0.58
   4  20   6  11.960    0.85
   4  20   7   8.060    0.60
   4  20   8  30.760    2.30
   4  20  10  17.840    1.50
   4  20  11   6.200    1.60
   4  20  12   3.410    0.78
   4  20  16  14.320    1.70
   4  20  18  23.130    0.75
   4  20  20   4.820    1.50
   4  21   2  10.820    1.60
   4  21   3   8.900    1.50
   4  21   5  37.490    2.10
   4  21   6  16.420    0.98
   4  21   7   6.310    1.10
   4  21   8   3.270    0.55
   4  21  10   5.070    0.66
   4  21  11  21.330    0.92
   4  21  12   5.740    0.58
   4  21  13   1.930    0.60
   4  21  14   8.940    0.68
   4  21  16  16.300    1.70
   4  21  19   9.430    0.63
   4  22   8  15.600    0.78
   5 -18   1   3.960    0.31
   5 -17   1   8.380    0.60
   5 -17   2   3.010    0.41
   5 -17   3   2.650    0.38
   5 -17   5  25.040    0.92
   5 -17   6  10.520    1.20
   5 -16   1   2.070    0.39
   5 -16   3   6.260    0.67
   5 -16   4   3.290    0.47
   5 -16   6   3.520    0.53
   5 -16   7   2.450    0.56
   5 -15   3  13.520    0.71
   5 -15   8  16.420    0.70
   5 -15   9  38.880    1.30
   5 -15  10  51.270    2.30
   5 -14   1   3.880    0.42
   5 -14   2  59.910    0.87
   5 -14   3   6.050    0.40
   5 -14   4   1.510    0.45
   5 -14   5  15.340    0.57
   5 -14   7  36.300    0.78
   5 -14   8   8.400    0.58
   5 -14  10  25.680    0.98
   5 -14  11  26.850    1.60
   5 -14  12  11.970    0.75
   5 -14  13  14.990    1.90
   5 -14  14  11.690    1.80
   5 -13   2  16.020    0.57
   5 -13   3   4.030    0.53
   5 -13   4  11.330    0.57
   5 -13   5   4.440    0.57
   5 -13   6  10.750    0.67
   5 -13   8  10.880    0.80
   5 -13  10   4.240    0.85
   5 -13  12  29.870    1.30
   5 -13  14  21.470    0.99
   5 -13  16   2.190    0.71
   5 -13  17  11.140    1.70
   5 -12   1  43.460    0.89
   5 -12   2   5.570    0.50
   5 -12   3  17.540    0.50
   5 -12   5   4.240    0.49
   5 -12   6   6.750    0.46
   5 -12   7  51.760    1.10
   5 -12   8   2.460    0.54
   5 -12   9  40.030    1.10
   5 -12  10  13.280    1.80
   5 -12  11  18.790    1.10
   5 -12  12   9.850    0.63
   5 -12  13  65.780    2.60
   5 -12  14  13.170    0.70
   5 -12  15   8.880    0.85
   5 -12  16   6.360    2.00
   5 -12  18  21.100    0.99
   5 -11   1  21.220    0.47
   5 -11   2   1.280    0.39
   5 -11   4  182.10    2.30
   5 -11   6  23.290    0.61
   5 -11   7  36.710    0.78
   5 -11   9   3.500    0.49
   5 -11  10   9.480    0.63
   5 -11  11   3.760    0.65
   5 -11  13  12.760    0.75
   5 -11  14  14.810    0.90
   5 -11  19  10.970    1.80
   5 -10   1  39.840    0.74
   5 -10   2  32.770    0.74
   5 -10   3  32.050    1.10
   5 -10   4  196.30    3.10
   5 -10   5  218.20    2.60
   5 -10   6  79.070    1.80
   5 -10   7  51.280    1.00
   5 -10   8  41.790    0.84
   5 -10   9  42.760    0.79
   5 -10  11   4.960    0.80
   5 -10  12   8.730    0.81
   5 -10  13  22.300    0.98
   5 -10  14  26.510    1.10
   5 -10  16   9.690    0.65
   5 -10  19  53.950    2.40
   5 -10  21  68.090    4.10
   5  -9   1  45.010    0.50
   5  -9   2   2.840    0.33
   5  -9   4  20.220    0.49
   5  -9   5  267.90    3.50
   5  -9   6  24.510    0.51
   5  -9   7  16.530    0.49
   5  -9   8  10.170    0.53
   5  -9   9  14.200    0.49
   5  -9  10  51.000    1.30
   5  -9  11   9.940    0.92
   5  -9  12  34.160    0.90
   5  -9  15   3.100    0.81
   5  -9  16  14.330    1.00
   5  -9  18  35.660    1.40
   5  -9  19  70.130    2.80
   5  -9  20  65.470    4.50
   5  -9  21  15.840    1.90
   5  -9  22  53.550    2.10
   5  -8   1  65.660    1.10
   5  -8   2  197.20    3.00
   5  -8   3   1.830    0.28
   5  -8   5  12.990    0.57
   5  -8   6  104.20    1.30
   5  -8   7  23.470    0.43
   5  -8   8  160.20    1.80
   5  -8   9  14.750    0.46
   5  -8  10   3.390    0.61
   5  -8  11  12.490    0.75
   5  -8  12  36.060    1.50
   5  -8  13   2.370    0.69
   5  -8  14  19.870    1.10
   5  -8  15  12.020    0.75
   5  -8  16  47.830    1.70
   5  -8  19  10.830    0.92
   5  -8  20  79.800    4.70
   5  -8  21  26.420    2.10
   5  -8  22  126.50    5.90
   5  -7   1   7.820    0.22
   5  -7   2   8.940    0.22
   5  -7   3  102.80    0.76
   5  -7   4  36.510    0.39
   5  -7   6  13.000    0.29
   5  -7   7  58.410    0.87
   5  -7   8  31.890    0.44
   5  -7   9   8.200    0.32
   5  -7  10  10.250    0.45
   5  -7  11   8.580    0.53
   5  -7  12  22.070    0.90
   5  -7  13  26.520    0.80
   5  -7  14  28.150    0.92
   5  -7  15   9.370    0.85
   5  -7  16   3.180    0.60
   5  -7  18  69.350    1.90
   5  -7  19   6.220    2.00
   5  -7  21  29.150    1.20
   5  -7  22   2.850    0.71
   5  -7  23  11.800    0.78
   5  -6   1  49.660    0.49
   5  -6   2  126.50    0.74
   5  -6   3  13.780    0.21
   5  -6   4  13.380    0.23
   5  -6   5  88.700    0.63
   5  -6   6   3.660    0.24
   5  -6   7  148.20    1.10
   5  -6   8  27.230    0.35
   5  -6   9  92.890    1.00
   5  -6  10   4.750    0.31
   5  -6  12   1.840    0.41
   5  -6  13  12.300    0.65
   5  -6  14   9.980    0.69
   5  -6  15  25.120    0.99
   5  -6  16  16.010    1.70
   5  -6  17  19.550    2.00
   5  -6  18  37.010    2.30
   5  -6  19  22.640    1.10
   5  -6  20  17.270    0.99
   5  -6  21   8.150    1.90
   5  -5   1  143.00    0.73
   5  -5   2  125.80    0.72
   5  -5   3  63.660    0.56
   5  -5   4  41.430    0.44
   5  -5   5  12.530    0.20
   5  -5   6  31.420    0.34
   5  -5   7  196.50    1.10
   5  -5   8  73.710    0.70
   5  -5   9  12.460    0.35
   5  -5  10  36.820    0.54
   5  -5  11  35.320    0.46
   5  -5  12  27.610    0.49
   5  -5  13  19.810    0.86
   5  -5  14  76.250    2.10
   5  -5  16  43.340    3.90
   5  -5  17  11.720    1.90
   5  -5  19   6.240    0.64
   5  -4   1  502.90    1.50
   5  -4   2   7.630    0.18
   5  -4   3   5.140    0.18
   5  -4   4   8.240    0.15
   5  -4   5  196.00    1.20
   5  -4   6  141.70    0.60
   5  -4   7   3.700    0.15
   5  -4   8  23.220    0.22
   5  -4   9   4.660    0.19
   5  -4  10  17.250    0.32
   5  -4  12   8.090    0.29
   5  -4  13  59.190    1.30
   5  -4  14  280.20    3.30
   5  -4  15  775.80    4.80
   5  -4  16  46.080    1.60
   5  -4  17  62.750    3.40
   5  -4  18  18.630    0.92
   5  -4  20   4.360    0.78
   5  -3   1  41.590    0.42
   5  -3   2   7.960    0.16
   5  -3   3  12.880    0.16
   5  -3   4   2.590    0.15
   5  -3   6   2.370    0.14
   5  -3   7  28.800    0.24
   5  -3   8   8.210    0.15
   5  -3   9   8.250    0.15
   5  -3  10 0.49000    0.15
   5  -3  11  48.770    0.45
   5  -3  12 0.87000    0.20
   5  -3  13   7.910    0.32
   5  -3  14  68.600    0.93
   5  -3  15  246.20    2.60
   5  -3  16  90.140    2.00
   5  -3  17  11.350    0.78
   5  -3  18   8.560    0.78
   5  -2   1  1370.0    5.00
   5  -2   2  287.20    1.00
   5  -2   3  173.60    0.76
   5  -2   4  15.790    0.19
   5  -2   5   6.320    0.13
   5  -2   6  66.240    0.43
   5  -2   7  37.430    0.40
   5  -2   8  120.00    0.76
   5  -2   9  31.160    0.34
   5  -2  10  221.60    0.92
   5  -2  11  44.260    0.39
   5  -2  12  15.260    0.21
   5  -2  13  84.600    1.20
   5  -2  14   1.310    0.26
   5  -2  15  88.290    1.00
   5  -2  16  356.40    2.90
   5  -2  17  405.40    5.30
   5  -2  18  34.720    0.81
   5  -2  19  12.090    1.70
   5  -1   1  79.980    0.46
   5  -1   2  315.20    0.92
   5  -1   3  226.70    0.77
   5  -1   4   2.330    0.14
   5  -1   5  125.50    0.62
   5  -1   6   7.790    0.13
   5  -1   7  13.530    0.17
   5  -1   8  51.220    0.41
   5  -1   9  98.330    0.51
   5  -1  10   6.490    0.14
   5  -1  11 0.52000    0.11
   5  -1  12  44.030    0.45
   5  -1  13  80.560    0.64
   5  -1  14  71.160    0.76
   5  -1  15 0.80000    0.25
   5  -1  16  84.520    1.20
   5  -1  17   3.430    0.64
   5   0   0   6.960    0.15
   5   0   1  10.710    0.14
   5   0   2  1771.9    4.00
   5   0   3  114.80    0.55
   5   0   4   2.550    0.14
   5   0   5 0.45000    0.12
   5   0   6  545.10    2.10
   5   0   8 0.56000    0.12
   5   0   9  152.10    0.60
   5   0  10  187.70    0.80
   5   0  11  77.960    0.45
   5   0  12  37.880    0.31
   5   0  13   3.320    0.15
   5   0  15   4.720    0.23
   5   0  16  171.60    1.10
   5   0  17  20.210    0.75
   5   0  19  13.440    1.60
   5   0  21  114.20    4.30
   5   0  22  19.040    1.80
   5   0  23  27.110    1.90
   5   1   0  95.590    0.45
   5   1   1  60.450    0.36
   5   1   2  42.870    0.36
   5   1   3  147.09    0.51
   5   1   4  348.09    1.00
   5   1   5  25.930    0.27
   5   1   6  46.200    0.33
   5   1   7  201.90    0.80
   5   1   8  431.00    1.40
   5   1   9  161.90    0.60
   5   1  10  69.090    0.35
   5   1  11  147.60    0.48
   5   1  12  57.110    0.40
   5   1  13  52.300    0.39
   5   1  14  171.00    0.75
   5   1  15   6.710    0.23
   5   1  16  51.200    0.54
   5   1  17  67.540    1.00
   5   1  18  49.200    1.20
   5   1  19   6.160    0.55
   5   1  20   6.350    1.50
   5   1  22  13.420    1.70
   5   2   0  455.99    1.10
   5   2   1  24.830    0.32
   5   2   2  142.39    0.43
   5   2   3  725.23    1.80
   5   2   4  170.50    0.63
   5   2   5  15.330    0.15
   5   2   6  30.880    0.38
   5   2   7  44.800    0.31
   5   2   8  179.40    0.75
   5   2   9  82.060    0.46
   5   2  10  2628.0    7.60
   5   2  11  54.800    0.40
   5   2  12  43.020    0.40
   5   2  13  169.30    0.65
   5   2  14  20.720    0.22
   5   2  15  127.10    1.10
   5   2  16  27.430    0.40
   5   2  17   5.920    0.30
   5   2  19   7.420    0.51
   5   2  21   8.330    1.50
   5   2  23  38.710    2.00
   5   3   0  96.180    0.43
   5   3   1  17.970    0.16
   5   3   2  108.19    0.42
   5   3   3  417.39    0.94
   5   3   4  141.10    0.54
   5   3   5  288.80    0.85
   5   3   6  279.69    0.85
   5   3   7  140.00    0.60
   5   3   8  53.320    0.33
   5   3   9  82.050    0.42
   5   3  10  132.90    0.60
   5   3  11  107.90    0.50
   5   3  12  88.310    0.54
   5   3  13  98.480    0.50
   5   3  14  244.70    1.10
   5   3  15  19.800    0.34
   5   3  16   6.880    0.24
   5   3  17   3.010    0.27
   5   3  18   2.670    0.31
   5   3  21   7.790    0.99
   5   3  24  236.00    6.90
   5   4   0  119.50    0.54
   5   4   1  107.38    0.51
   5   4   2  41.940    0.40
   5   4   3  2128.0    3.50
   5   4   4  837.98    2.00
   5   4   5   8.820    0.16
   5   4   7  78.670    0.37
   5   4   8  154.20    0.58
   5   4   9  139.10    0.52
   5   4  10  35.300    0.35
   5   4  11  638.50    1.80
   5   4  12  30.980    0.26
   5   4  13  38.760    0.52
   5   4  14  128.40    0.60
   5   4  15  21.620    0.26
   5   4  16  64.090    0.72
   5   4  17   2.010    0.26
   5   4  18  31.190    0.41
   5   4  19   1.630    0.40
   5   4  20  56.490    1.60
   5   4  22  24.320    1.70
   5   5   0  43.040    0.48
   5   5   1   8.700    0.16
   5   5   2  13.840    0.17
   5   5   3  158.20    0.76
   5   5   4  24.790    0.21
   5   5   5   2.520    0.14
   5   5   6  192.10    0.73
   5   5   8  30.590    0.29
   5   5   9  56.190    0.35
   5   5  10  147.10    0.54
   5   5  11  210.20    0.76
   5   5  12  24.720    0.25
   5   5  13   3.260    0.15
   5   5  14 0.98000    0.14
   5   5  15  153.90    0.85
   5   5  16  16.600    0.23
   5   5  17   2.890    0.28
   5   5  18  30.340    0.46
   5   5  19  59.290    0.80
   5   5  20  32.600    1.50
   5   5  21  16.950    1.70
   5   6   0  31.800    0.31
   5   6   1  36.740    0.41
   5   6   2  498.50    1.40
   5   6   3  346.10    1.10
   5   6   4  29.190    0.27
   5   6   5  14.890    0.16
   5   6   6  11.130    0.16
   5   6   7   5.020    0.16
   5   6   8 0.90000    0.12
   5   6   9   1.580    0.13
   5   6  10  46.590    0.34
   5   6  11  129.50    0.65
   5   6  12   5.630    0.16
   5   6  13  78.420    0.46
   5   6  14   5.490    0.17
   5   6  15  156.00    1.10
   5   6  16   7.820    0.32
   5   6  17   2.900    0.31
   5   6  18   3.950    0.31
   5   6  19  119.60    1.40
   5   6  20   6.830    0.45
   5   6  23  12.490    1.70
   5   7   0  22.920    0.22
   5   7   2  365.40    1.20
   5   7   3  380.60    1.30
   5   7   4  163.80    0.72
   5   7   5  44.990    0.41
   5   7   6  113.00    0.54
   5   7   7  44.980    0.38
   5   7   8   3.300    0.16
   5   7   9  76.420    0.52
   5   7  10   3.030    0.15
   5   7  11   5.010    0.14
   5   7  12  138.50    0.74
   5   7  13  87.350    0.52
   5   7  14  105.90    0.61
   5   7  15   2.010    0.18
   5   7  16   6.480    0.22
   5   7  17   7.150    0.30
   5   7  18  22.130    0.49
   5   7  19  245.50    2.80
   5   7  20  12.850    0.80
   5   7  22   9.280    1.50
   5   8   0 0.53000    0.16
   5   8   1  117.90    0.63
   5   8   3  51.620    0.54
   5   8   4  489.90    1.50
   5   8   5  95.340    0.55
   5   8   6  184.70    0.71
   5   8   7  68.070    0.57
   5   8   8  14.140    0.19
   5   8  10  31.230    0.27
   5   8  12  31.610    0.34
   5   8  13  239.90    1.00
   5   8  14  50.260    0.51
   5   8  17  62.790    1.50
   5   8  18  168.10    1.90
   5   8  19  253.40    3.60
   5   8  20  109.90    2.30
   5   8  21   3.100    0.69
   5   8  23  129.90    2.90
   5   8  24  21.660    1.90
   5   9   1  25.990    0.29
   5   9   2  36.510    0.34
   5   9   3  12.230    0.21
   5   9   4  28.290    0.30
   5   9   5  168.60    0.86
   5   9   6  51.120    0.50
   5   9   7  48.620    0.49
   5   9   9  39.650    0.38
   5   9  10  16.160    0.21
   5   9  11   3.930    0.19
   5   9  12  75.390    0.57
   5   9  13  14.080    0.24
   5   9  14   5.820    0.27
   5   9  15   1.410    0.22
   5   9  16  15.390    0.66
   5   9  17   1.590    0.33
   5   9  18  235.90    4.10
   5   9  19  96.660    2.50
   5   9  20  38.770    1.30
   5   9  21  39.140    1.10
   5   9  22   2.350    0.65
   5   9  24  12.380    1.80
   5  10   0  54.340    0.60
   5  10   1  65.960    0.68
   5  10   2  14.700    0.26
   5  10   3  33.240    0.44
   5  10   4   6.090    0.23
   5  10   5  84.070    0.58
   5  10   6  273.50    1.30
   5  10   7   1.600    0.18
   5  10   8   8.590    0.18
   5  10   9  23.490    0.34
   5  10  11  56.470    0.56
   5  10  12  66.760    0.78
   5  10  13  126.80    1.10
   5  10  14  385.10    3.40
   5  10  15  34.650    0.57
   5  10  16   5.020    0.51
   5  10  17   3.770    0.28
   5  10  18  33.840    1.20
   5  10  19  20.980    0.65
   5  10  20  100.20    3.20
   5  10  21  12.060    1.30
   5  10  22   3.460    0.58
   5  10  23   7.560    0.71
   5  11   0  51.910    0.64
   5  11   1  94.820    1.20
   5  11   2  80.470    0.72
   5  11   3   1.560    0.21
   5  11   4  16.040    0.28
   5  11   5   5.270    0.25
   5  11   7  96.230    0.78
   5  11   8   9.130    0.23
   5  11   9   4.510    0.25
   5  11  10 0.97000    0.25
   5  11  12   2.690    0.32
   5  11  15  11.810    0.53
   5  11  16  13.350    0.49
   5  11  18  16.630    0.89
   5  11  20  128.50    3.60
   5  11  21  93.980    3.20
   5  11  22  12.480    0.69
   5  12   0  69.350    1.50
   5  12   1  93.690    1.60
   5  12   2  51.700    0.90
   5  12   3  82.940    1.10
   5  12   4   7.220    0.41
   5  12   5  37.010    0.64
   5  12   6  67.520    1.40
   5  12   7  35.700    0.57
   5  12   8  11.410    0.45
   5  12   9   4.740    0.45
   5  12  10  17.290    0.53
   5  12  11  46.420    0.64
   5  12  12  18.540    0.36
   5  12  13   5.910    0.50
   5  12  14  32.270    0.49
   5  12  15  31.840    0.82
   5  12  16   7.280    0.45
   5  12  18   2.210    0.64
   5  12  19  10.280    0.64
   5  12  20  60.120    1.80
   5  12  23  29.430    1.30
   5  12  24   6.020    1.80
   5  13   0  16.400    0.67
   5  13   1  360.30    4.60
   5  13   2  28.340    0.57
   5  13   3   7.170    0.37
   5  13   4   1.120    0.37
   5  13   5   3.870    0.38
   5  13   6  14.870    0.45
   5  13   7  24.160    0.95
   5  13   8  11.450    0.45
   5  13  10  22.550    0.50
   5  13  11   1.310    0.43
   5  13  12  313.80    3.30
   5  13  13  25.340    0.98
   5  13  15  18.610    0.63
   5  13  16   1.350    0.45
   5  13  22  160.90    6.90
   5  13  24   6.050    1.80
   5  14   1  37.700    0.64
   5  14   2  87.330    2.30
   5  14   3  59.180    0.94
   5  14   4  15.910    0.64
   5  14   8  50.060    0.88
   5  14   9  41.330    0.57
   5  14  10   6.170    0.49
   5  14  11  61.210    1.20
   5  14  13  157.90    2.60
   5  14  14  36.280    0.85
   5  14  16  103.80    3.80
   5  14  17  50.220    1.00
   5  14  18  54.040    1.30
   5  14  19  15.140    0.99
   5  14  22  33.910    2.30
   5  14  23  11.180    0.92
   5  14  24   8.940    0.85
   5  14  26  10.870    1.70
   5  15   0  28.830    0.85
   5  15   1   2.730    0.60
   5  15   2  28.590    0.82
   5  15   3  36.070    1.10
   5  15   5   2.740    0.65
   5  15   6  30.320    0.90
   5  15   7   5.220    0.58
   5  15   8  52.780    0.83
   5  15   9  12.970    0.81
   5  15  10   5.520    1.00
   5  15  11   8.580    0.58
   5  15  12   9.950    0.64
   5  15  13  86.360    3.00
   5  15  14  46.980    1.10
   5  15  15  10.130    0.49
   5  15  16  15.650    1.10
   5  15  17   7.730    0.60
   5  15  19  20.420    1.10
   5  15  21   6.250    1.40
   5  15  22   9.030    1.10
   5  15  23   6.790    0.85
   5  15  24  13.710    0.75
   5  15  25   4.070    0.71
   5  15  26  32.420    1.90
   5  16   2  24.110    0.72
   5  16   3   2.180    0.64
   5  16   4  32.180    2.10
   5  16   6  95.820    2.70
   5  16   8   9.620    0.99
   5  16   9  26.510    0.94
   5  16  10  30.540    1.00
   5  16  11   9.380    1.10
   5  16  12   6.930    0.69
   5  16  13  26.940    2.00
   5  16  14   3.660    1.10
   5  16  15  137.60    6.90
   5  16  16   7.850    2.00
   5  16  17   7.860    0.99
   5  16  19  12.240    0.53
   5  16  23  82.540    4.60
   5  16  24  10.630    0.87
   5  16  27  20.760    1.60
   5  17   1  11.190    1.40
   5  17   3  16.250    1.90
   5  17   5  14.160    2.00
   5  17   7  10.590    1.20
   5  17   8  11.180    0.99
   5  17   9  21.460    0.80
   5  17  15   2.890    0.58
   5  17  17  22.810    1.60
   5  17  21   2.030    0.64
   5  17  22   4.980    0.78
   5  17  23   7.790    0.64
   5  17  24   6.400    1.70
   5  17  25   8.110    1.60
   5  17  26   6.370    0.67
   5  18   0   7.430    2.00
   5  18   2   5.090    1.50
   5  18   5   6.650    1.90
   5  18   7  11.400    2.00
   5  18   8  27.320    2.20
   5  18   9  38.230    1.40
   5  18  11  87.030    2.70
   5  18  14   7.540    0.75
   5  18  16  21.480    1.10
   5  18  23   5.530    1.40
   5  18  26   8.810    1.50
   5  19   3   9.890    2.00
   5  19   6  60.600    1.20
   5  19   7  40.390    2.20
   5  19  10  74.920    4.90
   5  19  11  70.120    4.30
   5  19  14   2.360    0.64
   5  19  17   6.260    1.90
   5  19  20   8.540    0.99
   5  19  22  70.140    3.80
   5  20   0   6.870    1.60
   5  20   1   2.950    0.87
   5  20   2  10.790    1.80
   5  20   6  16.480    0.75
   5  20   9  15.350    1.90
   5  20  11  14.040    1.30
   5  20  12  48.900    1.20
   5  20  13   3.450    0.71
   5  20  14  10.450    0.69
   5  20  18  14.850    1.60
   5  20  22  17.150    0.85
   5  21   0   8.300    1.20
   5  21   1  16.300    0.92
   5  21   8   5.070    1.40
   5  21  11   6.220    1.70
   5  21  14   3.720    0.64
   5  21  21  26.940    1.40
   5  22   7   6.340    1.50
   5  22   9   8.630    1.50
   5  22  10   9.240    0.87
   5  22  11   2.150    0.52
   6 -17   1  20.350    0.49
   6 -17   2   4.770    0.54
   6 -17   3   3.540    0.60
   6 -17   4   2.170    0.48
   6 -16   1   7.960    0.90
   6 -16   2  14.580    0.72
   6 -16   3   6.670    0.42
   6 -16   5   9.240    0.36
   6 -16   6   2.850    0.71
   6 -16   7   6.700    1.20
   6 -15   1  11.440    0.63
   6 -15   3   7.260    0.53
   6 -15   4   2.210    0.45
   6 -15   6  17.480    0.60
   6 -15   7  12.090    0.64
   6 -15   8  27.210    0.75
   6 -15   9  14.240    0.58
   6 -14   1  12.600    0.63
   6 -14   2  59.210    0.94
   6 -14   3  18.120    0.61
   6 -14   4  17.870    0.57
   6 -14   6  16.330    0.49
   6 -14   8   6.630    0.65
   6 -14   9   2.020    0.58
   6 -13   1   7.300    0.83
   6 -13   2   2.270    0.49
   6 -13   3  39.260    1.20
   6 -13   4   5.590    0.78
   6 -13   5  37.010    0.67
   6 -13   7   8.040    0.49
   6 -13   8  13.430    0.70
   6 -13   9   4.160    0.60
   6 -13  10   3.900    0.85
   6 -13  12   5.610    0.67
   6 -13  13  10.560    0.81
   6 -12   2   3.090    0.49
   6 -12   3  26.590    0.77
   6 -12   4  28.820    0.90
   6 -12   5   6.770    0.49
   6 -12   6   3.650    0.63
   6 -12   7  18.340    0.61
   6 -12   8  39.600    0.92
   6 -12   9  12.540    0.81
   6 -12  10  15.810    1.00
   6 -12  11   4.530    1.30
   6 -12  13   5.980    0.54
   6 -12  17  35.360    2.00
   6 -11   1   1.830    0.49
   6 -11   2  30.540    0.77
   6 -11   3   2.270    0.49
   6 -11   4   2.230    0.45
   6 -11   5   4.550    0.57
   6 -11   6  93.220    1.60
   6 -11   7  43.100    0.76
   6 -11  10  86.730    3.30
   6 -11  11   7.300    0.90
   6 -11  13  17.860    0.72
   6 -11  14   7.610    0.80
   6 -11  15   5.470    0.60
   6 -11  17   3.510    0.50
   6 -10   1  29.430    0.60
   6 -10   2   2.530    0.80
   6 -10   3  19.810    0.73
   6 -10   4   6.160    0.45
   6 -10   5  83.310    1.70
   6 -10   6  247.50    3.10
   6 -10   9  10.280    0.53
   6 -10  10   8.590    0.78
   6 -10  12  25.780    0.80
   6 -10  15  30.350    0.98
   6 -10  17  47.230    1.60
   6 -10  19  10.510    0.85
   6 -10  20   6.060    1.70
   6  -9   1  42.180    0.60
   6  -9   2   5.650    0.60
   6  -9   3   2.580    0.42
   6  -9   4  46.570    0.67
   6  -9   6  130.50    1.80
   6  -9   7  15.360    0.60
   6  -9   8  20.790    0.53
   6  -9   9  10.990    0.38
   6  -9  11   5.720    0.92
   6  -9  12  11.130    1.30
   6  -9  13   2.830    0.75
   6  -9  14   3.900    0.90
   6  -9  15  10.440    0.98
   6  -9  16   7.770    0.92
   6  -9  18  60.770    2.70
   6  -9  19   6.960    2.00
   6  -9  20  12.170    1.30
   6  -8   1   3.430    0.38
   6  -8   2  23.210    0.46
   6  -8   4  20.320    0.49
   6  -8   5  119.70    1.50
   6  -8   6  79.490    1.40
   6  -8   7  16.080    0.85
   6  -8   8  15.730    0.41
   6  -8   9   4.180    0.35
   6  -8  11  20.650    0.67
   6  -8  12  35.690    1.00
   6  -8  13   5.160    0.65
   6  -8  14   9.220    0.92
   6  -8  15   3.540    0.87
   6  -8  16   7.230    1.20
   6  -8  18  30.040    1.30
   6  -8  21  46.070    1.40
   6  -7   1   1.100    0.26
   6  -7   3   6.790    0.25
   6  -7   4  29.470    0.43
   6  -7   5   1.410    0.32
   6  -7   6  97.870    1.40
   6  -7   8  16.220    0.35
   6  -7   9   1.030    0.34
   6  -7  10  22.730    0.43
   6  -7  11  47.270    1.30
   6  -7  12  94.980    1.90
   6  -7  13  16.110    1.10
   6  -7  14  59.380    1.40
   6  -7  15  14.060    0.81
   6  -7  16  26.100    0.80
   6  -7  17  21.160    1.60
   6  -7  19  11.200    0.99
   6  -7  22  72.220    4.10
   6  -6   1  11.630    0.20
   6  -6   2   1.990    0.18
   6  -6   3  50.000    0.61
   6  -6   4  13.590    0.27
   6  -6   5  181.80    1.20
   6  -6   6  19.180    0.47
   6  -6   8  23.990    0.47
   6  -6   9  70.960    0.97
   6  -6  10  21.040    0.47
   6  -6  13  122.70    2.60
   6  -6  14  37.380    1.30
   6  -6  15  13.110    0.65
   6  -6  16   2.310    0.75
   6  -6  17  40.230    1.00
   6  -6  18  36.420    1.30
   6  -6  19  40.690    1.20
   6  -6  20  11.590    1.70
   6  -6  21   7.370    1.10
   6  -6  22   4.820    0.78
   6  -5   1  456.30    1.70
   6  -5   2   4.200    0.19
   6  -5   3  15.360    0.22
   6  -5   4  69.390    0.55
   6  -5   5  80.840    0.60
   6  -5   7  18.380    0.27
   6  -5   9  40.330    0.61
   6  -5  11  51.270    0.85
   6  -5  13  28.540    0.63
   6  -5  14  28.330    0.92
   6  -5  15  98.780    2.20
   6  -5  16  16.500    1.10
   6  -5  17   3.340    0.78
   6  -5  18  14.880    1.00
   6  -5  20  39.310    1.30
   6  -5  21  59.100    1.70
   6  -4   1  143.70    0.90
   6  -4   3 0.71000    0.15
   6  -4   4  117.50    0.78
   6  -4   5 0.73000    0.15
   6  -4   6   7.000    0.19
   6  -4   7  28.050    0.29
   6  -4   9  34.330    0.40
   6  -4  10  17.720    0.24
   6  -4  11  155.90    1.20
   6  -4  12   1.200    0.28
   6  -4  13  72.590    1.50
   6  -4  14  243.90    3.00
   6  -4  15   8.800    0.63
   6  -4  16  41.760    1.40
   6  -4  17   9.330    0.64
   6  -4  18  35.770    0.98
   6  -4  19  67.250    2.10
   6  -3   1  72.220    0.48
   6  -3   2   9.010    0.16
   6  -3   3  22.050    0.25
   6  -3   4  25.780    0.20
   6  -3   5   3.610    0.16
   6  -3   6  28.870    0.24
   6  -3   7  246.10    1.30
   6  -3   8  30.090    0.30
   6  -3   9  168.70    0.90
   6  -3  10   6.310    0.18
   6  -3  11  36.680    0.56
   6  -3  13  45.680    0.77
   6  -3  14  212.40    1.80
   6  -3  15  159.30    2.10
   6  -3  16   5.150    0.70
   6  -3  18  32.730    0.92
   6  -3  19   2.690    0.55
   6  -3  20   8.590    1.90
   6  -2   1   1.060    0.15
   6  -2   2  60.450    0.45
   6  -2   3   6.550    0.15
   6  -2   4   4.170    0.15
   6  -2   5  109.10    0.59
   6  -2   6  172.80    0.62
   6  -2   7 0.68000    0.18
   6  -2   8   1.460    0.17
   6  -2   9  41.350    0.46
   6  -2  10  91.650    0.61
   6  -2  11  120.80    0.61
   6  -2  12   4.060    0.19
   6  -2  13  36.800    0.43
   6  -2  14   7.530    0.30
   6  -2  15  142.10    1.50
   6  -2  16   6.950    0.45
   6  -2  18   9.710    0.78
   6  -2  19  48.350    3.50
   6  -2  21  73.980    4.00
   6  -1   2  15.490    0.19
   6  -1   3  121.60    0.57
   6  -1   4  22.590    0.18
   6  -1   5   7.410    0.17
   6  -1   6  135.50    0.53
   6  -1   7  332.00    1.10
   6  -1   8  617.00    2.40
   6  -1  10  12.940    0.18
   6  -1  11   7.470    0.17
   6  -1  12   5.190    0.18
   6  -1  13  41.130    0.56
   6  -1  14   3.710    0.23
   6  -1  15  23.400    0.37
   6  -1  16  13.680    0.41
   6  -1  17  36.040    0.80
   6  -1  18   9.500    0.78
   6  -1  21  67.160    3.80
   6  -1  22  78.950    4.00
   6   0   0  125.00    0.53
   6   0   2   7.130    0.15
   6   0   3  93.850    0.56
   6   0   4  13.270    0.22
   6   0   5   5.110    0.17
   6   0   6  36.280    0.37
   6   0   8   4.090    0.15
   6   0   9   2.510    0.13
   6   0  10  38.110    0.38
   6   0  11  22.720    0.21
   6   0  12  27.120    0.29
   6   0  13  30.510    0.29
   6   0  14  20.400    0.26
   6   0  15  128.30    1.00
   6   0  16  109.20    1.10
   6   0  17  13.480    0.42
   6   0  21  17.280    1.90
   6   0  22  106.50    4.60
   6   1   0   5.360    0.16
   6   1   1  326.40    1.50
   6   1   2  262.50    1.00
   6   1   3   5.130    0.15
   6   1   4  111.00    0.51
   6   1   5 0.55000    0.13
   6   1   6  13.540    0.18
   6   1   7  261.80    1.20
   6   1   8  1569.0    6.60
   6   1   9  146.90    0.77
   6   1  10  101.50    0.64
   6   1  11   9.910    0.16
   6   1  12   9.380    0.15
   6   1  13  18.690    0.19
   6   1  14   7.840    0.19
   6   1  15   4.550    0.21
   6   1  16  74.040    0.75
   6   1  17  202.80    2.20
   6   1  18  53.630    1.10
   6   1  19  18.670    1.30
   6   1  20  12.800    1.70
   6   1  23  19.020    1.90
   6   2   0  112.00    0.51
   6   2   1  228.00    0.83
   6   2   2  72.310    0.58
   6   2   3  140.50    0.59
   6   2   4   2.110    0.14
   6   2   5  55.410    0.40
   6   2   6  321.00    1.20
   6   2   7  139.90    0.52
   6   2   8  122.60    0.56
   6   2   9  962.60    3.10
   6   2  10  91.530    0.47
   6   2  11  77.730    0.53
   6   2  12  19.990    0.24
   6   2  13  35.670    0.38
   6   2  14  82.540    0.51
   6   2  15  12.220    0.26
   6   2  16  49.150    0.67
   6   2  17  42.800    0.82
   6   2  18   6.490    0.44
   6   2  19  21.700    0.81
   6   2  21  34.770    0.92
   6   3   0   6.570    0.15
   6   3   1   1.170    0.14
   6   3   2  144.00    0.83
   6   3   3  257.50    0.89
   6   3   4   9.780    0.16
   6   3   5   3.930    0.14
   6   3   6  263.90    0.98
   6   3   7  82.740    0.48
   6   3   8  65.810    0.42
   6   3   9  1410.0    4.10
   6   3  10   4.160    0.15
   6   3  11  132.40    0.55
   6   3  12   5.720    0.15
   6   3  13 0.52000    0.15
   6   3  14  15.330    0.20
   6   3  15   5.100    0.22
   6   3  16  45.500    0.67
   6   3  17  100.90    1.20
   6   3  18  57.850    1.00
   6   3  19  169.30    2.10
   6   3  20  21.310    0.85
   6   3  21  61.940    2.90
   6   3  22   9.210    0.98
   6   4   0  105.50    0.54
   6   4   1  14.970    0.19
   6   4   2  112.20    0.58
   6   4   3  34.610    0.39
   6   4   4  135.50    0.72
   6   4   5   5.180    0.15
   6   4   6  130.70    0.52
   6   4   7  15.450    0.18
   6   4   8  29.860    0.31
   6   4   9  64.920    0.42
   6   4  10  89.300    0.51
   6   4  11  39.310    0.36
   6   4  12  36.650    0.31
   6   4  13  52.480    0.47
   6   4  14   4.990    0.17
   6   4  15  35.020    0.39
   6   4  16  49.090    0.61
   6   4  17  166.30    1.70
   6   4  18  114.10    1.30
   6   4  19   2.520    0.34
   6   4  21   5.960    1.50
   6   4  22  20.400    1.40
   6   4  23  44.790    1.60
   6   5   0  21.970    0.22
   6   5   1  421.00    1.70
   6   5   2  35.680    0.39
   6   5   3  684.50    2.40
   6   5   4  44.560    0.45
   6   5   5  104.00    0.58
   6   5   6  56.630    0.46
   6   5   7  203.70    0.69
   6   5   8   5.180    0.19
   6   5   9   7.610    0.17
   6   5  10  173.20    0.69
   6   5  11  25.200    0.25
   6   5  12  77.430    0.44
   6   5  13   6.740    0.15
   6   5  14  166.80    0.85
   6   5  15  133.60    0.77
   6   5  16   1.100    0.19
   6   5  17  416.60    2.20
   6   5  18   5.100    0.28
   6   5  19  39.240    0.63
   6   5  20  11.330    0.64
   6   5  21  15.570    0.85
   6   5  22  22.150    1.70
   6   5  24  30.230    2.10
   6   6   0  75.350    0.51
   6   6   1  163.70    0.90
   6   6   2   4.450    0.14
   6   6   3  287.20    1.20
   6   6   4   5.770    0.17
   6   6   6  520.40    1.50
   6   6   7  131.80    0.61
   6   6   8   5.680    0.15
   6   6   9  58.300    0.48
   6   6  10   1.830    0.14
   6   6  11  31.940    0.34
   6   6  13   2.350    0.14
   6   6  14  15.220    0.27
   6   6  15   6.760    0.21
   6   6  16   3.740    0.35
   6   6  17  40.870    0.73
   6   6  18  79.950    1.30
   6   6  19  39.090    0.78
   6   6  21   2.260    0.75
   6   6  22   9.560    1.70
   6   7   0  191.70    0.82
   6   7   1  21.010    0.20
   6   7   2  570.50    2.00
   6   7   3  1442.0    4.30
   6   7   4  1173.0    4.30
   6   7   5   7.010    0.17
   6   7   6  47.030    0.47
   6   7   7  63.610    0.45
   6   7   8  60.870    0.54
   6   7   9  76.230    0.66
   6   7  10  18.250    0.18
   6   7  11  76.440    0.48
   6   7  12  126.00    0.65
   6   7  13  38.070    0.33
   6   7  14  22.660    0.26
   6   7  16  17.810    0.27
   6   7  17  127.70    1.50
   6   7  18  153.90    2.00
   6   7  19   7.400    0.45
   6   7  20  21.560    1.90
   6   7  22  18.350    0.75
   6   7  24  14.580    2.00
   6   7  25  100.60    4.50
   6   8   0  64.000    0.47
   6   8   1   7.440    0.17
   6   8   2  25.170    0.30
   6   8   3  27.630    0.29
   6   8   4  397.30    1.60
   6   8   5  234.10    1.10
   6   8   6  50.700    0.47
   6   8   7  223.20    0.90
   6   8   8  62.750    0.52
   6   8   9  50.010    0.57
   6   8  10   1.100    0.16
   6   8  11  36.870    0.40
   6   8  12  17.660    0.21
   6   8  13  23.480    0.22
   6   8  14  15.300    0.31
   6   8  15  81.680    0.73
   6   8  16  12.610    0.33
   6   8  17  122.40    1.50
   6   8  18  173.30    3.70
   6   8  19  431.80    4.60
   6   8  20   6.310    0.78
   6   8  21  42.230    1.20
   6   8  22   2.540    0.71
   6   9   0  14.620    0.28
   6   9   1  35.470    0.29
   6   9   2  220.60    1.00
   6   9   3  85.310    0.57
   6   9   4  220.50    1.10
   6   9   5  97.570    0.58
   6   9   6  12.610    0.21
   6   9   7  92.600    0.58
   6   9   8  171.70    0.80
   6   9   9  23.160    0.23
   6   9  10  78.930    0.63
   6   9  11  47.380    0.50
   6   9  12  27.930    0.27
   6   9  13  11.560    0.25
   6   9  14   1.180    0.22
   6   9  15   8.240    0.28
   6   9  16  13.680    0.32
   6   9  17  38.730    0.93
   6   9  18  113.80    3.00
   6   9  19  15.680    0.85
   6   9  20  124.40    2.40
   6   9  21  22.430    2.30
   6   9  22   6.880    1.10
   6   9  23  49.840    1.30
   6   9  24   6.800    1.70
   6  10   0   1.250    0.20
   6  10   2   2.560    0.22
   6  10   3  10.140    0.22
   6  10   4  38.220    0.33
   6  10   5  34.790    0.27
   6  10   6  13.170    0.21
   6  10   7   5.870    0.21
   6  10   8  99.510    0.97
   6  10   9  42.020    0.41
   6  10  10  133.70    0.83
   6  10  11   1.700    0.19
   6  10  12  35.230    0.38
   6  10  13   7.340    0.23
   6  10  15   1.360    0.28
   6  10  16  15.400    0.42
   6  10  17  83.460    1.30
   6  10  18  44.580    1.80
   6  10  20  186.00    4.50
   6  10  21   9.480    0.75
   6  10  23  10.070    0.85
   6  10  25   6.570    1.90
   6  11   0  24.600    0.59
   6  11   1   6.640    0.28
   6  11   2  15.040    0.33
   6  11   3   1.510    0.23
   6  11   4  122.40    0.92
   6  11   5  48.980    0.48
   6  11   6  61.800    0.71
   6  11   8  41.620    0.40
   6  11   9  50.150    0.47
   6  11  10  55.110    0.96
   6  11  11  113.90    1.20
   6  11  12  292.50    2.00
   6  11  13   1.530    0.29
   6  11  14   9.080    0.30
   6  11  15  56.460    0.92
   6  11  16   5.730    0.49
   6  11  17   4.810    0.65
   6  11  18  38.240    0.60
   6  11  19  25.070    0.87
   6  11  20  33.810    0.98
   6  11  21  42.990    1.30
   6  11  23   8.040    1.80
   6  11  24  49.690    1.80
   6  12   0  63.370    1.30
   6  12   1   9.690    0.37
   6  12   2   1.630    0.37
   6  12   4   4.680    0.33
   6  12   5   6.250    0.32
   6  12   6  118.00    1.50
   6  12   7  45.860    0.64
   6  12   8  18.440    0.44
   6  12   9   5.430    0.37
   6  12  10   1.370    0.33
   6  12  12  114.10    1.40
   6  12  13  11.560    0.49
   6  12  14  34.120    0.72
   6  12  15  22.050    0.53
   6  12  16  17.410    0.58
   6  12  17  10.940    1.00
   6  12  18  10.890    0.63
   6  12  19  23.370    0.99
   6  12  22   3.170    0.78
   6  12  23  11.060    1.90
   6  12  25  14.720    0.85
   6  13   0  47.360    0.98
   6  13   1   3.130    0.41
   6  13   2   5.960    0.54
   6  13   3   2.580    0.40
   6  13   6  75.760    2.50
   6  13   7  24.630    0.68
   6  13   8   5.700    0.45
   6  13  10  18.740    0.53
   6  13  11  59.220    1.10
   6  13  12  29.700    0.82
   6  13  13  304.50    2.70
   6  13  14  141.30    2.40
   6  13  16  75.260    1.90
   6  13  17  14.910    0.53
   6  13  18  35.860    1.00
   6  13  19   7.520    0.75
   6  13  20  30.370    1.30
   6  13  22  82.480    3.30
   6  14   0   3.210    0.75
   6  14   2   7.130    0.60
   6  14   4  20.980    0.61
   6  14   5  44.650    0.60
   6  14   6  37.940    0.57
   6  14   7   9.620    0.49
   6  14   8   1.680    0.49
   6  14   9   6.640    0.49
   6  14  10  18.470    0.63
   6  14  11  93.420    2.10
   6  14  12   3.170    0.49
   6  14  13  17.080    0.70
   6  14  14  190.10    2.50
   6  14  15  126.60    2.80
   6  14  18   6.220    0.60
   6  14  25  13.890    0.92
   6  14  26  29.900    1.10
   6  15   0  31.300    1.30
   6  15   2   4.760    0.64
   6  15   4   7.350    1.00
   6  15   5  93.260    1.60
   6  15   6   3.780    0.54
   6  15   7  40.450    0.79
   6  15   8   8.830    1.40
   6  15   9   7.350    0.75
   6  15  10  12.010    0.89
   6  15  11  43.260    0.89
   6  15  12  14.820    0.95
   6  15  15  35.260    0.85
   6  15  16   2.780    0.69
   6  15  17  39.530    1.10
   6  15  19   2.560    0.64
   6  15  20  20.210    1.20
   6  15  21  10.910    1.60
   6  15  22  16.690    2.20
   6  15  24   8.860    1.90
   6  15  26   2.250    0.58
   6  15  27   2.010    0.63
   6  16   0  24.430    2.40
   6  16   1  17.240    1.70
   6  16   2   2.970    0.64
   6  16   3  14.190    1.10
   6  16   4   8.450    0.99
   6  16   5  74.670    2.20
   6  16   7   5.210    0.78
   6  16   8  18.470    1.10
   6  16   9   2.500    0.69
   6  16  11  17.710    1.10
   6  16  12   9.800    2.20
   6  16  14  22.600    1.10
   6  16  15  50.180    1.60
   6  16  19  92.380    3.80
   6  16  20  21.720    0.80
   6  16  21   2.400    0.64
   6  16  23   2.660    0.78
   6  16  24   4.650    0.69
   6  16  26  28.360    1.90
   6  16  27  10.660    0.71
   6  16  28   6.510    1.40
   6  17   1  13.280    0.99
   6  17   2  16.880    2.00
   6  17   4  35.750    2.20
   6  17   6   5.710    0.75
   6  17   7  69.590    2.10
   6  17   9  16.110    1.10
   6  17  11  16.130    0.80
   6  17  12  31.660    1.10
   6  17  13  102.20    3.60
   6  17  15  12.360    0.99
   6  17  16  34.130    1.70
   6  17  18   3.280    0.85
   6  17  20  30.800    0.85
   6  17  22  19.210    2.00
   6  17  24   7.180    2.10
   6  17  25  16.300    1.20
   6  17  27  18.490    0.99
   6  17  28  11.390    1.30
   6  18   0  29.890    1.00
   6  18   2  24.300    2.50
   6  18   4   7.170    1.70
   6  18   5  22.130    2.00
   6  18   6  18.080    0.87
   6  18   8  18.030    1.30
   6  18   9  24.820    1.20
   6  18  14   6.970    1.80
   6  18  15  43.470    1.00
   6  18  16   8.140    2.00
   6  18  17   9.580    2.00
   6  18  18  24.830    2.30
   6  18  20  46.990    1.30
   6  18  21  28.190    1.80
   6  18  22   5.860    0.64
   6  18  23   4.620    0.50
   6  18  26  22.400    0.92
   6  19   3   6.500    2.00
   6  19   6  76.360    2.40
   6  19   8  18.110    0.99
   6  19   9  47.720    2.40
   6  19  11   8.930    0.92
   6  19  12   6.980    2.10
   6  19  14  12.080    2.50
   6  19  15  15.910    0.78
   6  19  17  23.120    1.60
   6  19  19  11.750    0.75
   6  19  22   4.260    1.40
   6  19  24   6.110    1.60
   6  19  25   4.550    1.40
   6  20   2   4.840    0.78
   6  20   5  10.490    1.20
   6  20   7  18.320    1.80
   6  20   8  46.290    1.80
   6  20  14  14.510    1.60
   6  20  15   8.570    0.55
   6  20  16   8.890    1.80
   6  20  19   8.940    1.70
   6  21   0  20.480    0.92
   6  21   3  41.210    2.40
   6  21   4  14.290    1.70
   6  21   5  10.880    0.78
   6  21   6  13.090    1.20
   6  21   7  12.350    1.40
   6  21   8  12.630    0.78
   6  21   9   8.150    1.50
   6  21  14   9.580    1.70
   6  21  20  19.570    1.40
   6  22   6   4.970    1.40
   6  22  12   1.670    0.53
   6  22  15   5.550    1.30
   7 -16   3   3.190    0.40
   7 -16   5   6.370    0.53
   7 -16   6   2.670    0.56
   7 -15   1   2.230    0.64
   7 -15   2   9.150    0.57
   7 -15   4   6.640    0.45
   7 -15   6  15.180    0.78
   7 -15   7  20.880    0.71
   7 -15   8  17.100    1.10
   7 -14   1   2.990    0.64
   7 -14   2   4.980    0.60
   7 -14   3   6.220    0.69
   7 -14   5  13.970    0.89
   7 -14   6  17.590    0.65
   7 -14   7   3.220    0.38
   7 -14   8  63.040    1.80
   7 -14   9  16.580    1.20
   7 -14  10  34.550    2.00
   7 -14  11  17.580    1.70
   7 -13   1  12.030    1.20
   7 -13   2   2.930    0.60
[truncated: 5,930,361 more chars]
